# Supplementary material for: {4-Hy­droxy-N′-[(2-oxido-1-naphthyl-κO)methyl­idene]benzohydrazidato-κ2 N′,O}dimethyl­tin(IV)
Source: Acta Crystallogr Sect E Struct Rep Online. 2010 Jul 14;66(Pt 8):m924. doi: 10.1107/S1600536810027078 (PMC3007549; doi:10.1107/S1600536810027078)
Supplement: Supplementary file 1 [file e-66-0m924-sup1.cif]

##############################################################################
###                                                                        ###
###        Electronic paper (Acta Crystallographica Section E)             ###
###                                                                        ###
##############################################################################
#                                                                            #
# This CIF contains the data in a paper accepted for publication in Acta     #
# Crystallographica Section E. It conforms to the requirements of Notes      #
# for Authors for Section E, and has been peer reviewed under the auspices   #
# of the IUCr Commission on Journals.                                        #
#                                                                            #
# Full details of the Crystallographic Information File format               #
# are given in the paper "The Crystallographic Information File (CIF):       #
# a New Standard Archive File for Crystallography" by S. R. Hall, F. H.      #
# Allen and I. D. Brown [Acta Cryst. (1991), A47, 655-685].                  #
#                                                                            #
# The current version of the core CIF dictionary is obtainable from          #
# ftp://ftp.iucr.org/pub/cif_core.dic. The current version number is 2.4.    #
#                                                                            #
# Software is freely available for graphical display of the structure(s) in  #
# this CIF.  For information consult the CIF home page http://www.iucr.org/  #
# cif/home.html                                                              #
#                                                                            #
# This file may be used for bona fide research purposes within the           #
# scientific community so long as proper attribution is given to the journal # 
# article from which it was obtained.                                        #
#                                                                            #
##############################################################################
                                             
data_global
_audit_creation_method     SHELXL-97
_journal_date_recd_electronic     2010-07-06
_journal_date_accepted     2010-07-08
_journal_name_full     'Acta Crystallographica, Section E'
_journal_year     2010
_journal_volume     66
_journal_issue      8
_journal_page_first     m924
_journal_page_last     m924
_journal_paper_category     QM
_journal_coeditor_code     BT5292
_publ_contact_author_name     ' Edward RT Tiekink '
_publ_contact_author_address
;
Department of Chemistry, University of Malaya,
50603 Kuala Lumpur, Malaysia
;
_publ_contact_author_email
;
edward.tiekink@gmail.com
;
_publ_contact_author_fax     ' +60 3 7967 4193 '
_publ_contact_author_phone     ' +60 3 7967 4204 '
_publ_section_title
;\
{4-Hydroxy-<i>N</i>'-[(2-oxido-1-naphthyl-\k<i>O</i>)methylidene]\
benzohydrazidato-\k^2^<i>N</i>',<i>O</i>}dimethyltin(IV)
;
loop_
    _publ_author_name
    _publ_author_footnote
    _publ_author_address
    'Affan, Md. Abu'
;
Additional correspondence author, e-mail: maaffan@frst.unimas.my.
;
;
Faculty of Resource Science and Technology, Universiti Malaysia Sarawak,
94300 Kota Samarahan, Sarawak, Malaysia
;
    'Sam, Norrihan B.' .
;
Faculty of Resource Science and Technology, Universiti Malaysia Sarawak,
94300 Kota Samarahan, Sarawak, Malaysia
;
    'Ahmad, Fasihuddin B.' .
;
Faculty of Resource Science and Technology, Universiti Malaysia Sarawak,
94300 Kota Samarahan, Sarawak, Malaysia
;
    'Tiekink, Edward R. T.' .
;
Department of Chemistry, University of Malaya,
50603 Kuala Lumpur, Malaysia
;
data_I
_audit_creation_method     SHELXL-97
_chemical_name_systematic
;
{4-Hydroxy-<i>N</i>'-[(2-oxido-1-naphthyl-
\k<i>O</i>)methylidene]benzohydrazidato-\k^2^<i>N</i>',<i>O</i>}dimethyltin(IV)
;
_chemical_name_common     ?
_chemical_formula_moiety     'C20 H18 N2 O3 Sn'
_chemical_formula_sum     'C20 H18 N2 O3 Sn'
_chemical_formula_iupac     '[Sn (C H3)2 (C18 H12 N2 O3)]'
_chemical_formula_weight     453.05
_chemical_melting_point     ?
_symmetry_cell_setting     monoclinic
_symmetry_space_group_name_H-M     'P 21/c'
_symmetry_space_group_name_Hall     '-P 2ybc'
loop_
    _symmetry_equiv_pos_as_xyz
    'x, y, z'
    '-x, y+1/2, -z+1/2'
    '-x, -y, -z'
    'x, -y-1/2, z-1/2'
_cell_length_a     12.9422(4)
_cell_length_b     16.5264(5)
_cell_length_c     16.9949(5)
_cell_angle_alpha     90
_cell_angle_beta     94.923(3)
_cell_angle_gamma     90
_cell_volume     3621.59(19)
_cell_formula_units_Z     8
_cell_measurement_reflns_used     7047
_cell_measurement_theta_min     2.3
_cell_measurement_theta_max     27.4
_cell_measurement_temperature     150(2)
_exptl_crystal_description     prism
_exptl_crystal_colour     pink
_exptl_crystal_size_max     0.20
_exptl_crystal_size_mid     0.15
_exptl_crystal_size_min     0.06
_exptl_crystal_density_diffrn     1.662
_exptl_crystal_density_meas     ?
_exptl_crystal_density_method     'not measured'
_exptl_crystal_F_000     1808
_exptl_absorpt_coefficient_mu     1.433
_exptl_absorpt_correction_type     multi-scan
_exptl_absorpt_process_details     '(CrysAlis Pro; Oxford Diffraction, 2010)'
_exptl_absorpt_correction_T_min     0.863
_exptl_absorpt_correction_T_max     1.000
_exptl_special_details
;
;
_diffrn_ambient_temperature     150(2)
_diffrn_radiation_type     MoK\a
_diffrn_radiation_wavelength     0.71073
_diffrn_radiation_source     'fine-focus sealed tube'
_diffrn_radiation_monochromator     graphite
_diffrn_measurement_device_type     'Oxford Diffraction Gemini E'
_diffrn_measurement_method     '\w scans'
_diffrn_detector_area_resol_mean     10.5081
_diffrn_reflns_number     12413
_diffrn_reflns_av_R_equivalents     0.027
_diffrn_reflns_av_sigmaI/netI     0.047
_diffrn_reflns_theta_min     2.3
_diffrn_reflns_theta_max     25.5
_diffrn_reflns_theta_full     25.5
_diffrn_measured_fraction_theta_max     0.989
_diffrn_measured_fraction_theta_full     0.989
_diffrn_reflns_limit_h_min     -15
_diffrn_reflns_limit_h_max     8
_diffrn_reflns_limit_k_min     -19
_diffrn_reflns_limit_k_max     19
_diffrn_reflns_limit_l_min     -20
_diffrn_reflns_limit_l_max     19
_diffrn_standards_number     0
_diffrn_standards_interval_count     ?
_diffrn_standards_interval_time     ?
_diffrn_standards_decay_%     0
_refine_special_details
;
Refinement of <i>F</i>^2^ against ALL reflections. The weighted <i>R</i>-factor
<i>wR</i> and goodness of fit <i>S</i> are based on <i>F</i>^2^, conventional
<i>R</i>-factors <i>R</i> are based on <i>F</i>, with <i>F</i> set to zero for
negative <i>F</i>^2^. The threshold expression of <i>F</i>^2^ >
2\s(<i>F</i>^2^) is used only for calculating <i>R</i>-factors(gt) <i>etc</i>.
and is not relevant to the choice of reflections for refinement.
<i>R</i>-factors based on <i>F</i>^2^ are statistically about twice as large
as those based on <i>F</i>, and <i>R</i>- factors based on ALL data will be
even larger.
;
_reflns_number_total     6668
_reflns_number_gt     5647
_reflns_threshold_expression     'I>2\s(I)'
_refine_ls_structure_factor_coef     Fsqd
_refine_ls_matrix_type     full
_refine_ls_R_factor_all     0.041
_refine_ls_R_factor_gt     0.031
_refine_ls_wR_factor_gt     0.064
_refine_ls_wR_factor_ref     0.069
_refine_ls_goodness_of_fit_ref     1.05
_refine_ls_restrained_S_all     1.05
_refine_ls_number_reflns     6668
_refine_ls_number_parameters     475
_refine_ls_number_restraints     0
_refine_ls_hydrogen_treatment     constr
_refine_ls_weighting_scheme     calc
_refine_ls_weighting_details
         'calc w=1/[\s^2^(Fo^2^)+(0.0238P)^2^+0.8497P] where P=(Fo^2^+2Fc^2^)/3'
_atom_sites_solution_hydrogens     geom
_atom_sites_solution_primary     direct
_atom_sites_solution_secondary     difmap
_refine_ls_shift/su_max     0.001
_refine_ls_shift/su_mean     0.000
_refine_diff_density_max     0.73
_refine_diff_density_min     -0.51
_refine_ls_extinction_method     none
_refine_ls_extinction_coef     ?
loop_
    _atom_type_symbol
    _atom_type_description
    _atom_type_scat_dispersion_real
    _atom_type_scat_dispersion_imag
    _atom_type_scat_source
    'C' 'C' 0.0033 0.0016
                         'International Tables Vol C Tables 4.2.6.8 and 6.1.1.4'
    'H' 'H' 0.0000 0.0000
                         'International Tables Vol C Tables 4.2.6.8 and 6.1.1.4'
    'N' 'N' 0.0061 0.0033
                         'International Tables Vol C Tables 4.2.6.8 and 6.1.1.4'
    'O' 'O' 0.0106 0.0060
                         'International Tables Vol C Tables 4.2.6.8 and 6.1.1.4'
    'Sn' 'Sn' -0.6537 1.4246
                         'International Tables Vol C Tables 4.2.6.8 and 6.1.1.4'
_computing_data_collection     'CrysAlis Pro (Oxford Diffraction, 2010)'
_computing_cell_refinement     'CrysAlis Pro (Oxford Diffraction, 2010)'
_computing_data_reduction     'CrysAlis Pro (Oxford Diffraction, 2010)'
_computing_structure_solution     'SHELXS97 (Sheldrick, 2008)'
_computing_structure_refinement     'SHELXL97 (Sheldrick, 2008)'
_computing_molecular_graphics
                      'ORTEP-3 (Farrugia, 1997) and DIAMOND (Brandenburg, 2006)'
_computing_publication_material     'publCIF (Westrip, 2010)'
loop_
    _atom_site_type_symbol
    _atom_site_label
    _atom_site_fract_x
    _atom_site_fract_y
    _atom_site_fract_z
    _atom_site_U_iso_or_equiv
    _atom_site_adp_type
    _atom_site_calc_flag
    _atom_site_refinement_flags
    _atom_site_occupancy
    _atom_site_disorder_assembly
    _atom_site_disorder_group
    Sn Sn1 0.372807(18) 0.439312(13) 0.384468(13) 0.01894(7) Uani d . 1 . .
    O O1 0.22567(17) 0.48447(13) 0.33302(12) 0.0229(5) Uani d . 1 . .
    O O2 0.51368(18) 0.37879(14) 0.38188(13) 0.0280(6) Uani d . 1 . .
    O O3 -0.09090(17) 0.69902(13) 0.11649(13) 0.0226(5) Uani d . 1 . .
    H H3 -0.1239 0.7217 0.1508 0.034 Uiso calc R 1 . .
    N N1 0.2992(2) 0.47633(15) 0.21448(15) 0.0159(6) Uani d . 1 . .
    N N2 0.3766(2) 0.43266(15) 0.25829(15) 0.0158(6) Uani d . 1 . .
    C C1 0.3054(3) 0.3524(2) 0.4554(2) 0.0308(9) Uani d . 1 . .
    H H1A 0.2763 0.3082 0.4220 0.046 Uiso calc R 1 . .
    H H1B 0.2502 0.3778 0.4827 0.046 Uiso calc R 1 . .
    H H1C 0.3585 0.3308 0.4944 0.046 Uiso calc R 1 . .
    C C2 0.4287(3) 0.55396(19) 0.4238(2) 0.0271(8) Uani d . 1 . .
    H H2A 0.4204 0.5597 0.4803 0.041 Uiso calc R 1 . .
    H H2B 0.3893 0.5965 0.3945 0.041 Uiso calc R 1 . .
    H H2C 0.5022 0.5587 0.4149 0.041 Uiso calc R 1 . .
    C C3 0.2257(2) 0.50146(18) 0.25852(18) 0.0162(7) Uani d . 1 . .
    C C4 0.1430(2) 0.55217(18) 0.22049(18) 0.0152(7) Uani d . 1 . .
    C C5 0.0645(2) 0.58043(18) 0.26549(19) 0.0171(7) Uani d . 1 . .
    H H5 0.0652 0.5660 0.3196 0.021 Uiso calc R 1 . .
    C C6 -0.0138(2) 0.62907(19) 0.23155(18) 0.0181(7) Uani d . 1 . .
    H H6 -0.0666 0.6478 0.2626 0.022 Uiso calc R 1 . .
    C C7 -0.0163(2) 0.65090(19) 0.15242(19) 0.0181(7) Uani d . 1 . .
    C C8 0.0604(2) 0.6219(2) 0.10710(19) 0.0215(8) Uani d . 1 . .
    H H8 0.0593 0.6360 0.0528 0.026 Uiso calc R 1 . .
    C C9 0.1378(2) 0.57307(19) 0.14092(19) 0.0202(7) Uani d . 1 . .
    H H9 0.1891 0.5530 0.1092 0.024 Uiso calc R 1 . .
    C C10 0.4458(2) 0.39988(18) 0.21694(18) 0.0160(7) Uani d . 1 . .
    H H10 0.4339 0.4055 0.1613 0.019 Uiso calc R 1 . .
    C C11 0.5367(2) 0.35692(18) 0.24451(19) 0.0169(7) Uani d . 1 . .
    C C12 0.5666(3) 0.34850(19) 0.32603(19) 0.0190(7) Uani d . 1 . .
    C C13 0.6590(3) 0.30561(18) 0.3504(2) 0.0224(8) Uani d . 1 . .
    H H13 0.6788 0.2995 0.4052 0.027 Uiso calc R 1 . .
    C C14 0.7193(3) 0.27336(19) 0.2977(2) 0.0226(8) Uani d . 1 . .
    H H14 0.7804 0.2450 0.3162 0.027 Uiso calc R 1 . .
    C C15 0.6935(3) 0.28078(18) 0.2147(2) 0.0193(7) Uani d . 1 . .
    C C16 0.7574(3) 0.24726(19) 0.1600(2) 0.0259(8) Uani d . 1 . .
    H H16 0.8183 0.2187 0.1789 0.031 Uiso calc R 1 . .
    C C17 0.7338(3) 0.2550(2) 0.0806(2) 0.0334(9) Uani d . 1 . .
    H H17 0.7775 0.2318 0.0445 0.040 Uiso calc R 1 . .
    C C18 0.6446(3) 0.2973(2) 0.0530(2) 0.0365(10) Uani d . 1 . .
    H H18 0.6282 0.3035 -0.0022 0.044 Uiso calc R 1 . .
    C C19 0.5802(3) 0.3301(2) 0.1050(2) 0.0308(9) Uani d . 1 . .
    H H19 0.5194 0.3581 0.0849 0.037 Uiso calc R 1 . .
    C C20 0.6022(3) 0.32324(18) 0.18701(19) 0.0188(7) Uani d . 1 . .
    Sn Sn2 0.863063(17) 0.698292(13) 0.901481(13) 0.01777(7) Uani d . 1 . .
    O O4 0.72509(17) 0.75323(13) 0.84463(12) 0.0234(5) Uani d . 1 . .
    O O5 0.99479(18) 0.62575(14) 0.90442(13) 0.0291(6) Uani d . 1 . .
    O O6 0.40545(17) 0.94156(14) 0.60703(13) 0.0240(5) Uani d . 1 . .
    H H6A 0.3654 0.9612 0.6384 0.036 Uiso calc R 1 . .
    N N3 0.79687(19) 0.72937(15) 0.72772(15) 0.0150(6) Uani d . 1 . .
    N N4 0.8715(2) 0.68727(14) 0.77582(15) 0.0150(6) Uani d . 1 . .
    C C21 0.7751(3) 0.6187(2) 0.96517(19) 0.0261(8) Uani d . 1 . .
    H H21A 0.7460 0.5760 0.9299 0.039 Uiso calc R 1 . .
    H H21B 0.7187 0.6486 0.9869 0.039 Uiso calc R 1 . .
    H H21C 0.8196 0.5944 1.0084 0.039 Uiso calc R 1 . .
    C C22 0.9403(3) 0.80532(19) 0.9414(2) 0.0290(9) Uani d . 1 . .
    H H22A 0.9540 0.8034 0.9990 0.043 Uiso calc R 1 . .
    H H22B 0.8966 0.8523 0.9266 0.043 Uiso calc R 1 . .
    H H22C 1.0061 0.8099 0.9171 0.043 Uiso calc R 1 . .
    C C23 0.7252(2) 0.76115(18) 0.76921(19) 0.0167(7) Uani d . 1 . .
    C C24 0.6415(2) 0.80870(17) 0.72659(18) 0.0151(7) Uani d . 1 . .
    C C25 0.5548(2) 0.83069(18) 0.76511(19) 0.0166(7) Uani d . 1 . .
    H H25 0.5506 0.8156 0.8187 0.020 Uiso calc R 1 . .
    C C26 0.4749(2) 0.87418(18) 0.72596(19) 0.0189(7) Uani d . 1 . .
    H H26 0.4157 0.8880 0.7526 0.023 Uiso calc R 1 . .
    C C27 0.4805(2) 0.89776(19) 0.64805(19) 0.0175(7) Uani d . 1 . .
    C C28 0.5677(2) 0.8776(2) 0.60977(19) 0.0210(8) Uani d . 1 . .
    H H28 0.5731 0.8950 0.5570 0.025 Uiso calc R 1 . .
    C C29 0.6457(2) 0.83292(19) 0.64771(19) 0.0196(7) Uani d . 1 . .
    H H29 0.7037 0.8180 0.6203 0.023 Uiso calc R 1 . .
    C C30 0.9417(2) 0.65032(17) 0.73749(19) 0.0166(7) Uani d . 1 . .
    H H30 0.9319 0.6528 0.6815 0.020 Uiso calc R 1 . .
    C C31 1.0306(2) 0.60716(18) 0.76933(19) 0.0165(7) Uani d . 1 . .
    C C32 1.0538(3) 0.59785(19) 0.8512(2) 0.0226(8) Uani d . 1 . .
    C C33 1.1456(3) 0.55688(19) 0.8799(2) 0.0274(8) Uani d . 1 . .
    H H33 1.1609 0.5505 0.9353 0.033 Uiso calc R 1 . .
    C C34 1.2119(3) 0.52668(19) 0.8300(2) 0.0278(9) Uani d . 1 . .
    H H34 1.2737 0.5008 0.8511 0.033 Uiso calc R 1 . .
    C C35 1.1910(3) 0.53289(18) 0.7467(2) 0.0230(8) Uani d . 1 . .
    C C36 1.2606(3) 0.49950(19) 0.6957(2) 0.0288(9) Uani d . 1 . .
    H H36 1.3221 0.4735 0.7171 0.035 Uiso calc R 1 . .
    C C37 1.2394(3) 0.5046(2) 0.6157(2) 0.0359(10) Uani d . 1 . .
    H H37 1.2868 0.4824 0.5818 0.043 Uiso calc R 1 . .
    C C38 1.1497(3) 0.5418(2) 0.5836(2) 0.0361(10) Uani d . 1 . .
    H H38 1.1354 0.5443 0.5279 0.043 Uiso calc R 1 . .
    C C39 1.0809(3) 0.5753(2) 0.6322(2) 0.0263(8) Uani d . 1 . .
    H H39 1.0195 0.6005 0.6092 0.032 Uiso calc R 1 . .
    C C40 1.0997(2) 0.57292(18) 0.7152(2) 0.0186(7) Uani d . 1 . .
loop_
    _atom_site_aniso_label
    _atom_site_aniso_U_11
    _atom_site_aniso_U_22
    _atom_site_aniso_U_33
    _atom_site_aniso_U_12
    _atom_site_aniso_U_13
    _atom_site_aniso_U_23
    Sn1 0.02143(14) 0.02241(13) 0.01285(12) -0.00068(10) 0.00070(10)
                                                                    -0.00022(10)
    O1 0.0201(13) 0.0329(13) 0.0160(12) 0.0038(11) 0.0031(10) 0.0017(11)
    O2 0.0300(14) 0.0385(14) 0.0150(12) 0.0083(12) -0.0013(11) 0.0023(11)
    O3 0.0174(13) 0.0313(13) 0.0193(12) 0.0065(11) 0.0023(10) -0.0044(11)
    N1 0.0128(14) 0.0185(14) 0.0163(14) 0.0014(12) 0.0005(12) -0.0022(12)
    N2 0.0137(14) 0.0180(14) 0.0151(14) -0.0010(12) -0.0027(12) 0.0009(12)
    C1 0.042(2) 0.032(2) 0.0191(19) -0.0061(18) 0.0068(18) -0.0007(16)
    C2 0.034(2) 0.0242(19) 0.0220(19) 0.0000(16) -0.0013(17) -0.0006(16)
    C3 0.0127(17) 0.0159(16) 0.0196(18) -0.0071(14) -0.0001(14) -0.0061(14)
    C4 0.0114(16) 0.0177(16) 0.0163(17) -0.0039(14) 0.0009(13) -0.0032(14)
    C5 0.0163(17) 0.0201(17) 0.0151(17) -0.0038(14) 0.0022(14) -0.0006(14)
    C6 0.0142(17) 0.0221(17) 0.0190(18) -0.0016(14) 0.0069(14) -0.0031(15)
    C7 0.0105(17) 0.0215(18) 0.0218(18) 0.0012(14) -0.0015(14) -0.0024(15)
    C8 0.0175(18) 0.0322(19) 0.0148(17) 0.0054(16) 0.0018(15) -0.0033(15)
    C9 0.0146(17) 0.0258(18) 0.0206(18) 0.0014(15) 0.0033(15) -0.0063(15)
    C10 0.0180(17) 0.0166(16) 0.0137(16) -0.0015(14) 0.0026(14) -0.0018(14)
    C11 0.0172(18) 0.0144(16) 0.0186(17) -0.0019(14) -0.0012(14) 0.0004(14)
    C12 0.0191(18) 0.0180(17) 0.0197(18) -0.0006(14) 0.0008(15) 0.0003(14)
    C13 0.0223(19) 0.0219(18) 0.0219(18) -0.0035(15) -0.0053(16) 0.0062(15)
    C14 0.0185(19) 0.0170(17) 0.031(2) 0.0036(15) -0.0045(16) 0.0066(16)
    C15 0.0173(18) 0.0120(16) 0.0276(19) -0.0004(14) -0.0037(15) 0.0018(15)
    C16 0.0186(19) 0.0184(18) 0.040(2) 0.0060(15) 0.0003(17) -0.0025(17)
    C17 0.032(2) 0.035(2) 0.034(2) 0.0126(18) 0.0064(19) -0.0082(18)
    C18 0.041(2) 0.050(2) 0.0190(19) 0.019(2) 0.0012(18) -0.0046(18)
    C19 0.026(2) 0.042(2) 0.024(2) 0.0161(18) -0.0010(17) -0.0065(18)
    C20 0.0185(18) 0.0159(17) 0.0213(18) -0.0012(14) -0.0020(15) -0.0028(14)
    Sn2 0.01788(13) 0.02101(13) 0.01475(12) 0.00164(10) 0.00322(10) 0.00117(10)
    O4 0.0200(13) 0.0354(14) 0.0157(12) 0.0102(11) 0.0067(10) 0.0035(11)
    O5 0.0279(14) 0.0394(14) 0.0200(13) 0.0163(12) 0.0025(11) 0.0036(11)
    O6 0.0190(13) 0.0342(14) 0.0188(12) 0.0109(11) 0.0010(10) -0.0031(11)
    N3 0.0095(14) 0.0184(14) 0.0172(14) 0.0025(11) 0.0012(11) 0.0008(12)
    N4 0.0137(14) 0.0156(13) 0.0157(14) 0.0007(11) 0.0016(12) 0.0026(11)
    C21 0.036(2) 0.0276(19) 0.0147(18) -0.0106(17) 0.0039(16) -0.0008(15)
    C22 0.028(2) 0.028(2) 0.031(2) -0.0085(17) 0.0023(18) -0.0017(17)
    C23 0.0131(17) 0.0148(16) 0.0232(18) -0.0054(14) 0.0072(15) -0.0013(14)
    C24 0.0144(17) 0.0118(15) 0.0195(17) -0.0017(13) 0.0037(14) -0.0022(14)
    C25 0.0155(17) 0.0162(16) 0.0186(17) -0.0018(14) 0.0035(14) -0.0024(14)
    C26 0.0133(17) 0.0179(17) 0.0263(19) -0.0028(14) 0.0071(15) -0.0053(15)
    C27 0.0112(17) 0.0197(17) 0.0211(18) -0.0016(14) -0.0022(14) -0.0044(15)
    C28 0.0192(18) 0.0302(19) 0.0139(17) 0.0025(16) 0.0024(14) 0.0002(15)
    C29 0.0140(17) 0.0231(17) 0.0225(18) 0.0042(15) 0.0067(15) -0.0061(15)
    C30 0.0188(18) 0.0137(16) 0.0180(17) -0.0041(14) 0.0048(15) -0.0020(14)
    C31 0.0101(16) 0.0165(17) 0.0233(18) -0.0013(13) 0.0038(14) -0.0008(14)
    C32 0.0220(19) 0.0182(17) 0.028(2) 0.0012(15) 0.0057(16) 0.0027(16)
    C33 0.026(2) 0.027(2) 0.029(2) 0.0046(16) -0.0004(17) 0.0086(17)
    C34 0.021(2) 0.0175(17) 0.045(2) 0.0058(15) 0.0026(18) 0.0093(17)
    C35 0.0171(18) 0.0103(16) 0.042(2) -0.0036(14) 0.0062(17) 0.0002(16)
    C36 0.019(2) 0.0135(17) 0.055(3) 0.0025(15) 0.0099(19) -0.0043(18)
    C37 0.030(2) 0.028(2) 0.053(3) 0.0003(18) 0.021(2) -0.018(2)
    C38 0.034(2) 0.040(2) 0.036(2) 0.0026(19) 0.012(2) -0.0114(19)
    C39 0.0194(19) 0.0294(19) 0.031(2) 0.0020(16) 0.0087(17) -0.0072(17)
    C40 0.0141(17) 0.0136(16) 0.0286(19) -0.0001(14) 0.0051(15) -0.0024(15)
_geom_special_details
;
All s.u.'s (except the s.u. in the dihedral angle between two l.s. planes) are
estimated using the full covariance matrix. The cell s.u.'s are taken into
account individually in the estimation of s.u.'s in distances, angles and
torsion angles; correlations between s.u.'s in cell parameters are only used
when they are defined by crystal symmetry. An approximate (isotropic)
treatment of cell s.u.'s is used for estimating s.u.'s involving l.s. planes.
;
loop_
    _geom_bond_atom_site_label_1
    _geom_bond_atom_site_label_2
    _geom_bond_site_symmetry_2
    _geom_bond_distance
    _geom_bond_publ_flag
    Sn1 O2 . 2.083(2) ?
    Sn1 C1 . 2.112(3) ?
    Sn1 C2 . 2.116(3) ?
    Sn1 N2 . 2.152(2) ?
    Sn1 O1 . 2.159(2) ?
    O1 C3 . 1.297(4) ?
    O2 C12 . 1.316(4) ?
    O3 C7 . 1.355(4) ?
    O3 H3 . 0.8400 ?
    N1 C3 . 1.326(4) ?
    N1 N2 . 1.397(3) ?
    N2 C10 . 1.303(4) ?
    C1 H1A . 0.9800 ?
    C1 H1B . 0.9800 ?
    C1 H1C . 0.9800 ?
    C2 H2A . 0.9800 ?
    C2 H2B . 0.9800 ?
    C2 H2C . 0.9800 ?
    C3 C4 . 1.466(4) ?
    C4 C9 . 1.392(4) ?
    C4 C5 . 1.403(4) ?
    C5 C6 . 1.380(4) ?
    C5 H5 . 0.9500 ?
    C6 C7 . 1.390(4) ?
    C6 H6 . 0.9500 ?
    C7 C8 . 1.393(4) ?
    C8 C9 . 1.373(4) ?
    C8 H8 . 0.9500 ?
    C9 H9 . 0.9500 ?
    C10 C11 . 1.418(4) ?
    C10 H10 . 0.9500 ?
    C11 C12 . 1.413(4) ?
    C11 C20 . 1.458(4) ?
    C12 C13 . 1.421(4) ?
    C13 C14 . 1.347(4) ?
    C13 H13 . 0.9500 ?
    C14 C15 . 1.427(4) ?
    C14 H14 . 0.9500 ?
    C15 C16 . 1.409(4) ?
    C15 C20 . 1.419(4) ?
    C16 C17 . 1.364(5) ?
    C16 H16 . 0.9500 ?
    C17 C18 . 1.395(5) ?
    C17 H17 . 0.9500 ?
    C18 C19 . 1.377(5) ?
    C18 H18 . 0.9500 ?
    C19 C20 . 1.402(5) ?
    C19 H19 . 0.9500 ?
    Sn2 O5 . 2.081(2) ?
    Sn2 C21 . 2.099(3) ?
    Sn2 C22 . 2.115(3) ?
    Sn2 N4 . 2.155(2) ?
    Sn2 O4 . 2.157(2) ?
    O4 C23 . 1.288(4) ?
    O5 C32 . 1.316(4) ?
    O6 C27 . 1.355(4) ?
    O6 H6A . 0.8400 ?
    N3 C23 . 1.321(4) ?
    N3 N4 . 1.396(3) ?
    N4 C30 . 1.314(4) ?
    C21 H21A . 0.9800 ?
    C21 H21B . 0.9800 ?
    C21 H21C . 0.9800 ?
    C22 H22A . 0.9800 ?
    C22 H22B . 0.9800 ?
    C22 H22C . 0.9800 ?
    C23 C24 . 1.477(4) ?
    C24 C25 . 1.395(4) ?
    C24 C29 . 1.405(4) ?
    C25 C26 . 1.382(4) ?
    C25 H25 . 0.9500 ?
    C26 C27 . 1.388(4) ?
    C26 H26 . 0.9500 ?
    C27 C28 . 1.390(4) ?
    C28 C29 . 1.367(4) ?
    C28 H28 . 0.9500 ?
    C29 H29 . 0.9500 ?
    C30 C31 . 1.421(4) ?
    C30 H30 . 0.9500 ?
    C31 C32 . 1.407(5) ?
    C31 C40 . 1.452(4) ?
    C32 C33 . 1.417(5) ?
    C33 C34 . 1.352(4) ?
    C33 H33 . 0.9500 ?
    C34 C35 . 1.423(5) ?
    C34 H34 . 0.9500 ?
    C35 C36 . 1.415(4) ?
    C35 C40 . 1.418(5) ?
    C36 C37 . 1.365(5) ?
    C36 H36 . 0.9500 ?
    C37 C38 . 1.384(5) ?
    C37 H37 . 0.9500 ?
    C38 C39 . 1.381(5) ?
    C38 H38 . 0.9500 ?
    C39 C40 . 1.410(5) ?
    C39 H39 . 0.9500 ?
loop_
    _geom_angle_atom_site_label_1
    _geom_angle_atom_site_label_2
    _geom_angle_atom_site_label_3
    _geom_angle_site_symmetry_1
    _geom_angle_site_symmetry_3
    _geom_angle
    _geom_angle_publ_flag
    O2 Sn1 C1 . . 95.19(12) ?
    O2 Sn1 C2 . . 99.24(12) ?
    C1 Sn1 C2 . . 125.14(13) ?
    O2 Sn1 N2 . . 81.92(9) ?
    C1 Sn1 N2 . . 125.45(11) ?
    C2 Sn1 N2 . . 108.92(11) ?
    O2 Sn1 O1 . . 154.21(8) ?
    C1 Sn1 O1 . . 94.20(12) ?
    C2 Sn1 O1 . . 94.83(11) ?
    N2 Sn1 O1 . . 73.08(9) ?
    C3 O1 Sn1 . . 113.32(19) ?
    C12 O2 Sn1 . . 135.1(2) ?
    C7 O3 H3 . . 109.5 ?
    C3 N1 N2 . . 112.2(3) ?
    C10 N2 N1 . . 115.0(3) ?
    C10 N2 Sn1 . . 129.4(2) ?
    N1 N2 Sn1 . . 115.33(17) ?
    Sn1 C1 H1A . . 109.5 ?
    Sn1 C1 H1B . . 109.5 ?
    H1A C1 H1B . . 109.5 ?
    Sn1 C1 H1C . . 109.5 ?
    H1A C1 H1C . . 109.5 ?
    H1B C1 H1C . . 109.5 ?
    Sn1 C2 H2A . . 109.5 ?
    Sn1 C2 H2B . . 109.5 ?
    H2A C2 H2B . . 109.5 ?
    Sn1 C2 H2C . . 109.5 ?
    H2A C2 H2C . . 109.5 ?
    H2B C2 H2C . . 109.5 ?
    O1 C3 N1 . . 122.9(3) ?
    O1 C3 C4 . . 119.5(3) ?
    N1 C3 C4 . . 117.5(3) ?
    C9 C4 C5 . . 118.1(3) ?
    C9 C4 C3 . . 122.9(3) ?
    C5 C4 C3 . . 119.1(3) ?
    C6 C5 C4 . . 120.4(3) ?
    C6 C5 H5 . . 119.8 ?
    C4 C5 H5 . . 119.8 ?
    C5 C6 C7 . . 120.7(3) ?
    C5 C6 H6 . . 119.7 ?
    C7 C6 H6 . . 119.7 ?
    O3 C7 C6 . . 123.0(3) ?
    O3 C7 C8 . . 117.8(3) ?
    C6 C7 C8 . . 119.2(3) ?
    C9 C8 C7 . . 120.0(3) ?
    C9 C8 H8 . . 120.0 ?
    C7 C8 H8 . . 120.0 ?
    C8 C9 C4 . . 121.7(3) ?
    C8 C9 H9 . . 119.2 ?
    C4 C9 H9 . . 119.2 ?
    N2 C10 C11 . . 128.2(3) ?
    N2 C10 H10 . . 115.9 ?
    C11 C10 H10 . . 115.9 ?
    C12 C11 C10 . . 121.5(3) ?
    C12 C11 C20 . . 119.5(3) ?
    C10 C11 C20 . . 118.9(3) ?
    O2 C12 C11 . . 123.6(3) ?
    O2 C12 C13 . . 117.2(3) ?
    C11 C12 C13 . . 119.2(3) ?
    C14 C13 C12 . . 121.7(3) ?
    C14 C13 H13 . . 119.2 ?
    C12 C13 H13 . . 119.2 ?
    C13 C14 C15 . . 121.6(3) ?
    C13 C14 H14 . . 119.2 ?
    C15 C14 H14 . . 119.2 ?
    C16 C15 C20 . . 119.7(3) ?
    C16 C15 C14 . . 121.1(3) ?
    C20 C15 C14 . . 119.1(3) ?
    C17 C16 C15 . . 121.4(3) ?
    C17 C16 H16 . . 119.3 ?
    C15 C16 H16 . . 119.3 ?
    C16 C17 C18 . . 119.2(3) ?
    C16 C17 H17 . . 120.4 ?
    C18 C17 H17 . . 120.4 ?
    C19 C18 C17 . . 120.7(3) ?
    C19 C18 H18 . . 119.7 ?
    C17 C18 H18 . . 119.7 ?
    C18 C19 C20 . . 121.5(3) ?
    C18 C19 H19 . . 119.2 ?
    C20 C19 H19 . . 119.2 ?
    C19 C20 C15 . . 117.5(3) ?
    C19 C20 C11 . . 123.7(3) ?
    C15 C20 C11 . . 118.8(3) ?
    O5 Sn2 C21 . . 96.08(12) ?
    O5 Sn2 C22 . . 96.34(12) ?
    C21 Sn2 C22 . . 128.37(13) ?
    O5 Sn2 N4 . . 82.19(9) ?
    C21 Sn2 N4 . . 122.25(11) ?
    C22 Sn2 N4 . . 109.01(12) ?
    O5 Sn2 O4 . . 153.95(9) ?
    C21 Sn2 O4 . . 91.72(12) ?
    C22 Sn2 O4 . . 98.16(12) ?
    N4 Sn2 O4 . . 72.67(9) ?
    C23 O4 Sn2 . . 114.62(19) ?
    C32 O5 Sn2 . . 135.1(2) ?
    C27 O6 H6A . . 109.5 ?
    C23 N3 N4 . . 111.6(2) ?
    C30 N4 N3 . . 114.5(3) ?
    C30 N4 Sn2 . . 128.8(2) ?
    N3 N4 Sn2 . . 116.53(17) ?
    Sn2 C21 H21A . . 109.5 ?
    Sn2 C21 H21B . . 109.5 ?
    H21A C21 H21B . . 109.5 ?
    Sn2 C21 H21C . . 109.5 ?
    H21A C21 H21C . . 109.5 ?
    H21B C21 H21C . . 109.5 ?
    Sn2 C22 H22A . . 109.5 ?
    Sn2 C22 H22B . . 109.5 ?
    H22A C22 H22B . . 109.5 ?
    Sn2 C22 H22C . . 109.5 ?
    H22A C22 H22C . . 109.5 ?
    H22B C22 H22C . . 109.5 ?
    O4 C23 N3 . . 123.5(3) ?
    O4 C23 C24 . . 118.6(3) ?
    N3 C23 C24 . . 118.0(3) ?
    C25 C24 C29 . . 118.2(3) ?
    C25 C24 C23 . . 119.6(3) ?
    C29 C24 C23 . . 122.2(3) ?
    C26 C25 C24 . . 120.6(3) ?
    C26 C25 H25 . . 119.7 ?
    C24 C25 H25 . . 119.7 ?
    C25 C26 C27 . . 120.5(3) ?
    C25 C26 H26 . . 119.8 ?
    C27 C26 H26 . . 119.8 ?
    O6 C27 C26 . . 123.1(3) ?
    O6 C27 C28 . . 117.5(3) ?
    C26 C27 C28 . . 119.3(3) ?
    C29 C28 C27 . . 120.3(3) ?
    C29 C28 H28 . . 119.8 ?
    C27 C28 H28 . . 119.8 ?
    C28 C29 C24 . . 121.1(3) ?
    C28 C29 H29 . . 119.4 ?
    C24 C29 H29 . . 119.4 ?
    N4 C30 C31 . . 128.1(3) ?
    N4 C30 H30 . . 116.0 ?
    C31 C30 H30 . . 116.0 ?
    C32 C31 C30 . . 121.9(3) ?
    C32 C31 C40 . . 119.6(3) ?
    C30 C31 C40 . . 118.5(3) ?
    O5 C32 C31 . . 123.6(3) ?
    O5 C32 C33 . . 116.7(3) ?
    C31 C32 C33 . . 119.6(3) ?
    C34 C33 C32 . . 121.2(3) ?
    C34 C33 H33 . . 119.4 ?
    C32 C33 H33 . . 119.4 ?
    C33 C34 C35 . . 121.4(3) ?
    C33 C34 H34 . . 119.3 ?
    C35 C34 H34 . . 119.3 ?
    C36 C35 C40 . . 120.3(3) ?
    C36 C35 C34 . . 120.3(3) ?
    C40 C35 C34 . . 119.4(3) ?
    C37 C36 C35 . . 120.1(4) ?
    C37 C36 H36 . . 119.9 ?
    C35 C36 H36 . . 119.9 ?
    C36 C37 C38 . . 120.6(3) ?
    C36 C37 H37 . . 119.7 ?
    C38 C37 H37 . . 119.7 ?
    C39 C38 C37 . . 120.3(4) ?
    C39 C38 H38 . . 119.8 ?
    C37 C38 H38 . . 119.8 ?
    C38 C39 C40 . . 121.4(4) ?
    C38 C39 H39 . . 119.3 ?
    C40 C39 H39 . . 119.3 ?
    C39 C40 C35 . . 117.2(3) ?
    C39 C40 C31 . . 124.1(3) ?
    C35 C40 C31 . . 118.7(3) ?
loop_
    _geom_torsion_atom_site_label_1
    _geom_torsion_atom_site_label_2
    _geom_torsion_atom_site_label_3
    _geom_torsion_atom_site_label_4
    _geom_torsion_site_symmetry_1
    _geom_torsion_site_symmetry_2
    _geom_torsion_site_symmetry_3
    _geom_torsion_site_symmetry_4
    _geom_torsion
    _geom_torsion_publ_flag
    O2 Sn1 O1 C3 . . . . -29.7(3) ?
    C1 Sn1 O1 C3 . . . . -140.9(2) ?
    C2 Sn1 O1 C3 . . . . 93.3(2) ?
    N2 Sn1 O1 C3 . . . . -15.0(2) ?
    C1 Sn1 O2 C12 . . . . 120.3(3) ?
    C2 Sn1 O2 C12 . . . . -112.8(3) ?
    N2 Sn1 O2 C12 . . . . -4.8(3) ?
    O1 Sn1 O2 C12 . . . . 9.4(4) ?
    C3 N1 N2 C10 . . . . 173.8(3) ?
    C3 N1 N2 Sn1 . . . . -12.0(3) ?
    O2 Sn1 N2 C10 . . . . 1.2(3) ?
    C1 Sn1 N2 C10 . . . . -89.4(3) ?
    C2 Sn1 N2 C10 . . . . 98.3(3) ?
    O1 Sn1 N2 C10 . . . . -172.4(3) ?
    O2 Sn1 N2 N1 . . . . -172.0(2) ?
    C1 Sn1 N2 N1 . . . . 97.4(2) ?
    C2 Sn1 N2 N1 . . . . -74.9(2) ?
    O1 Sn1 N2 N1 . . . . 14.45(18) ?
    Sn1 O1 C3 N1 . . . . 14.9(4) ?
    Sn1 O1 C3 C4 . . . . -163.7(2) ?
    N2 N1 C3 O1 . . . . -2.1(4) ?
    N2 N1 C3 C4 . . . . 176.5(2) ?
    O1 C3 C4 C9 . . . . 179.9(3) ?
    N1 C3 C4 C9 . . . . 1.3(5) ?
    O1 C3 C4 C5 . . . . -0.8(4) ?
    N1 C3 C4 C5 . . . . -179.4(3) ?
    C9 C4 C5 C6 . . . . -1.5(5) ?
    C3 C4 C5 C6 . . . . 179.3(3) ?
    C4 C5 C6 C7 . . . . 0.0(5) ?
    C5 C6 C7 O3 . . . . -179.4(3) ?
    C5 C6 C7 C8 . . . . 1.1(5) ?
    O3 C7 C8 C9 . . . . 179.9(3) ?
    C6 C7 C8 C9 . . . . -0.6(5) ?
    C7 C8 C9 C4 . . . . -0.9(5) ?
    C5 C4 C9 C8 . . . . 2.0(5) ?
    C3 C4 C9 C8 . . . . -178.8(3) ?
    N1 N2 C10 C11 . . . . 175.5(3) ?
    Sn1 N2 C10 C11 . . . . 2.3(5) ?
    N2 C10 C11 C12 . . . . -3.8(5) ?
    N2 C10 C11 C20 . . . . 178.3(3) ?
    Sn1 O2 C12 C11 . . . . 4.8(5) ?
    Sn1 O2 C12 C13 . . . . -175.5(2) ?
    C10 C11 C12 O2 . . . . 0.3(5) ?
    C20 C11 C12 O2 . . . . 178.2(3) ?
    C10 C11 C12 C13 . . . . -179.3(3) ?
    C20 C11 C12 C13 . . . . -1.5(4) ?
    O2 C12 C13 C14 . . . . -179.1(3) ?
    C11 C12 C13 C14 . . . . 0.6(5) ?
    C12 C13 C14 C15 . . . . 0.1(5) ?
    C13 C14 C15 C16 . . . . 179.6(3) ?
    C13 C14 C15 C20 . . . . 0.1(5) ?
    C20 C15 C16 C17 . . . . 0.3(5) ?
    C14 C15 C16 C17 . . . . -179.2(3) ?
    C15 C16 C17 C18 . . . . 0.3(6) ?
    C16 C17 C18 C19 . . . . -0.8(6) ?
    C17 C18 C19 C20 . . . . 0.8(6) ?
    C18 C19 C20 C15 . . . . -0.2(5) ?
    C18 C19 C20 C11 . . . . 179.9(3) ?
    C16 C15 C20 C19 . . . . -0.3(5) ?
    C14 C15 C20 C19 . . . . 179.2(3) ?
    C16 C15 C20 C11 . . . . 179.5(3) ?
    C14 C15 C20 C11 . . . . -0.9(4) ?
    C12 C11 C20 C19 . . . . -178.5(3) ?
    C10 C11 C20 C19 . . . . -0.6(5) ?
    C12 C11 C20 C15 . . . . 1.6(4) ?
    C10 C11 C20 C15 . . . . 179.5(3) ?
    O5 Sn2 O4 C23 . . . . -24.6(3) ?
    C21 Sn2 O4 C23 . . . . -132.3(2) ?
    C22 Sn2 O4 C23 . . . . 98.6(2) ?
    N4 Sn2 O4 C23 . . . . -8.9(2) ?
    C21 Sn2 O5 C32 . . . . 128.0(3) ?
    C22 Sn2 O5 C32 . . . . -102.2(3) ?
    N4 Sn2 O5 C32 . . . . 6.2(3) ?
    O4 Sn2 O5 C32 . . . . 21.3(4) ?
    C23 N3 N4 C30 . . . . 176.3(2) ?
    C23 N3 N4 Sn2 . . . . -7.9(3) ?
    O5 Sn2 N4 C30 . . . . -2.8(2) ?
    C21 Sn2 N4 C30 . . . . -95.1(3) ?
    C22 Sn2 N4 C30 . . . . 91.2(3) ?
    O4 Sn2 N4 C30 . . . . -175.9(3) ?
    O5 Sn2 N4 N3 . . . . -177.9(2) ?
    C21 Sn2 N4 N3 . . . . 89.8(2) ?
    C22 Sn2 N4 N3 . . . . -83.9(2) ?
    O4 Sn2 N4 N3 . . . . 8.99(19) ?
    Sn2 O4 C23 N3 . . . . 8.4(4) ?
    Sn2 O4 C23 C24 . . . . -171.2(2) ?
    N4 N3 C23 O4 . . . . -0.4(4) ?
    N4 N3 C23 C24 . . . . 179.1(2) ?
    O4 C23 C24 C25 . . . . -12.1(4) ?
    N3 C23 C24 C25 . . . . 168.4(3) ?
    O4 C23 C24 C29 . . . . 168.0(3) ?
    N3 C23 C24 C29 . . . . -11.5(4) ?
    C29 C24 C25 C26 . . . . 0.8(5) ?
    C23 C24 C25 C26 . . . . -179.1(3) ?
    C24 C25 C26 C27 . . . . -1.0(5) ?
    C25 C26 C27 O6 . . . . -178.9(3) ?
    C25 C26 C27 C28 . . . . -0.4(5) ?
    O6 C27 C28 C29 . . . . -179.4(3) ?
    C26 C27 C28 C29 . . . . 2.0(5) ?
    C27 C28 C29 C24 . . . . -2.2(5) ?
    C25 C24 C29 C28 . . . . 0.8(5) ?
    C23 C24 C29 C28 . . . . -179.3(3) ?
    N3 N4 C30 C31 . . . . 175.7(3) ?
    Sn2 N4 C30 C31 . . . . 0.6(5) ?
    N4 C30 C31 C32 . . . . 0.9(5) ?
    N4 C30 C31 C40 . . . . -178.2(3) ?
    Sn2 O5 C32 C31 . . . . -6.8(5) ?
    Sn2 O5 C32 C33 . . . . 172.8(2) ?
    C30 C31 C32 O5 . . . . 2.0(5) ?
    C40 C31 C32 O5 . . . . -178.9(3) ?
    C30 C31 C32 C33 . . . . -177.6(3) ?
    C40 C31 C32 C33 . . . . 1.5(5) ?
    O5 C32 C33 C34 . . . . -179.4(3) ?
    C31 C32 C33 C34 . . . . 0.3(5) ?
    C32 C33 C34 C35 . . . . -1.6(5) ?
    C33 C34 C35 C36 . . . . -178.8(3) ?
    C33 C34 C35 C40 . . . . 1.2(5) ?
    C40 C35 C36 C37 . . . . -1.0(5) ?
    C34 C35 C36 C37 . . . . 179.1(3) ?
    C35 C36 C37 C38 . . . . -0.4(5) ?
    C36 C37 C38 C39 . . . . 0.8(6) ?
    C37 C38 C39 C40 . . . . 0.2(6) ?
    C38 C39 C40 C35 . . . . -1.6(5) ?
    C38 C39 C40 C31 . . . . 179.8(3) ?
    C36 C35 C40 C39 . . . . 1.9(5) ?
    C34 C35 C40 C39 . . . . -178.1(3) ?
    C36 C35 C40 C31 . . . . -179.4(3) ?
    C34 C35 C40 C31 . . . . 0.6(4) ?
    C32 C31 C40 C39 . . . . 176.7(3) ?
    C30 C31 C40 C39 . . . . -4.2(5) ?
    C32 C31 C40 C35 . . . . -1.9(4) ?
    C30 C31 C40 C35 . . . . 177.2(3) ?
loop_
    _geom_hbond_atom_site_label_D
    _geom_hbond_atom_site_label_H
    _geom_hbond_atom_site_label_A
    _geom_hbond_site_symmetry_A
    _geom_hbond_distance_DH
    _geom_hbond_distance_HA
    _geom_hbond_distance_DA
    _geom_hbond_angle_DHA
    O3 H3 N3 4_475 0.84 1.91 2.749(3) 178
    O6 H6a N1 4_576 0.84 1.91 2.738(3) 167
    C8 H8 O5 1_454 0.95 2.59 3.477(4) 155
    C21 H21a N1 3_666 0.98 2.62 3.494(4) 149
