# Supplementary material for: {4-Hy­droxy-N′-[(2-oxido-1-naphthyl-κO)methyl­idene]benzohydrazidato-κ2 N′,O}dimethyl­tin(IV)
Source: Acta Crystallogr Sect E Struct Rep Online. 2010 Jul 14;66(Pt 8):m924. doi: 10.1107/S1600536810027078 (PMC3007549; doi:10.1107/S1600536810027078)
Supplement: Supplementary file 2 [file e-66-0m924-Isup2.hkl]

#
# h,k,l, Fc-squared, Fo-squared, sigma(Fo-squared) and status flag
#
data_I
_shelx_title 'AFFAN-28'
_shelx_refln_list_code          4
_shelx_F_calc_maximum      469.14
_exptl_crystal_F_000      1808.00
_reflns_d_resolution_high  0.8255
 
loop_
 _symmetry_equiv_pos_as_xyz
 'x, y, z'
 '-x, y+1/2, -z+1/2'
 '-x, -y, -z'
 'x, -y-1/2, z-1/2'
 
_cell_length_a    12.9422
_cell_length_b    16.5264
_cell_length_c    16.9949
_cell_angle_alpha  90.000
_cell_angle_beta   94.923
_cell_angle_gamma  90.000
 
_shelx_F_squared_multiplier     1.000
 
loop_
 _refln_index_h
 _refln_index_k
 _refln_index_l
 _refln_F_squared_calc
 _refln_F_squared_meas
 _refln_F_squared_sigma
 _refln_observed_status
   2   0   0      442.96      486.51     45.18 o
   3   0   0       59.05       47.11     27.77 o
   4   0   0    50649.03    49239.49    999.30 o
   5   0   0     1761.00     1761.20    134.90 o
   6   0   0       79.00       66.51     37.30 o
   9   0   0     2106.29     1968.54    171.16 o
  10   0   0     9074.85     9360.82    410.33 o
  11   0   0      551.18      534.65    105.04 o
  12   0   0    18702.21    19349.23    693.85 o
  13   0   0     3724.53     3638.57    292.05 o
  14   0   0    14528.10    14380.53    636.91 o
  15   0   0      572.72      692.97    145.28 o
   2   1   0    26238.04    26713.50    532.71 o
   3   1   0     9579.72     9249.15    267.95 o
   4   1   0       68.01       41.92     30.46 o
   5   1   0    30665.09    33044.80    540.86 o
   6   1   0     2904.36     2976.01    134.48 o
   7   1   0     5361.50     5609.12    288.42 o
   8   1   0     2672.74     2595.86    205.27 o
   9   1   0    14889.23    14938.45    362.06 o
  10   1   0     1473.27     1646.36    117.63 o
  11   1   0      656.04      788.03     99.70 o
  12   1   0       26.61      115.80     91.40 o
  13   1   0    14257.60    14611.15    433.76 o
  14   1   0      149.90      233.40     64.15 o
  15   1   0       49.05      -37.26     60.23 o
   0   2   0      302.15      289.80     22.81 o
   1   2   0    17478.40    17867.84    294.85 o
   2   2   0      509.83      454.24     47.76 o
   3   2   0     3475.67     3333.14    112.74 o
   4   2   0       69.60       90.02     25.23 o
   5   2   0    36848.59    38636.82    609.65 o
   6   2   0     1773.81     1820.06    157.95 o
   7   2   0    31775.95    31743.79    825.34 o
   8   2   0       91.10       96.85     38.72 o
   9   2   0     2032.75     2031.49    245.31 o
  10   2   0     1947.68     2109.99    111.39 o
  11   2   0     3989.03     4203.66    200.10 o
  12   2   0      124.02      120.30     49.51 o
  13   2   0     3033.84     3023.85    187.80 o
  14   2   0     1373.08     1286.97    129.61 o
  15   2   0     7459.06     7888.81    336.66 o
   1   3   0     1053.99     1199.91     58.34 o
   2   3   0   202970.02   199889.88   3367.16 o
   3   3   0    14642.94    15673.09    283.04 o
   4   3   0     2084.22     2322.84    100.73 o
   5   3   0     2064.86     2040.33    102.37 o
   6   3   0    44703.30    47479.67    749.82 o
   7   3   0     4385.44     4427.72    180.24 o
   8   3   0     2633.44     2677.47    147.02 o
   9   3   0      245.85      163.09     51.21 o
  10   3   0     7278.74     7467.56    215.31 o
  11   3   0     1636.08     1744.32    109.74 o
  12   3   0     4763.98     4556.12    218.61 o
  13   3   0       31.83       52.90     52.26 o
  14   3   0    13995.21    13766.08    437.73 o
  15   3   0     3916.77     4170.44    367.62 o
   0   4   0       37.84       60.22     14.53 o
   1   4   0     1650.15     1707.95     76.07 o
   2   4   0   189745.80   195568.92   1929.46 o
   3   4   0     2358.81     2471.77     80.18 o
   4   4   0      887.16      952.99     54.41 o
   5   4   0      811.76      968.42     64.20 o
   6   4   0     2407.63     2761.50    108.86 o
   7   4   0      762.86      852.95    101.02 o
   8   4   0     2864.31     3215.31    164.10 o
   9   4   0      186.80      212.25     57.52 o
  10   4   0       39.62       23.34     30.41 o
  11   4   0      298.19      450.98     60.32 o
  12   4   0      749.10      793.20     80.68 o
  13   4   0       59.28       77.55     44.97 o
  14   4   0      336.66      279.01    109.35 o
  15   4   0      127.06      356.51    131.21 o
   1   5   0      454.18      529.24     23.51 o
   2   5   0    70304.01    71700.84    665.29 o
   3   5   0     1287.12     1245.33     74.29 o
   4   5   0        7.88       54.74     24.71 o
   5   5   0     3701.33     3536.69    117.78 o
   6   5   0    13393.43    13748.09    331.35 o
   7   5   0     3937.67     3832.96    171.26 o
   8   5   0     1428.05     1170.96    104.07 o
   9   5   0     3377.32     3371.84    131.58 o
  10   5   0    14974.46    14711.25    314.86 o
  11   5   0     5591.00     5657.78    193.06 o
  12   5   0      257.48      267.72     51.89 o
  13   5   0     1499.10     1651.17    135.71 o
  14   5   0     1095.98     1332.69    210.07 o
  15   5   0     1292.09     1251.36    222.87 o
   0   6   0     1867.57     2069.03    106.79 o
   1   6   0     4205.35     3982.50    105.86 o
   2   6   0      175.69      275.55     42.51 o
   3   6   0     7068.16     6751.29    151.56 o
   4   6   0     1699.81     1653.57     52.39 o
   5   6   0     1164.78     1134.77     50.03 o
   6   6   0     1081.84     1073.79     89.69 o
   7   6   0     5632.31     5345.47    209.88 o
   8   6   0     1720.45     1504.61    116.77 o
   9   6   0    10107.10    10616.86    242.34 o
  10   6   0      501.29      540.96     58.06 o
  11   6   0     6498.66     6696.42    217.15 o
  12   6   0     1208.41     1460.57    103.24 o
  13   6   0       80.87       58.03     54.41 o
  14   6   0      246.69       78.19     85.02 o
   1   7   0    10135.84    10291.70    281.27 o
   2   7   0     3157.68     3236.17     67.80 o
   3   7   0    12388.70    13059.12    273.32 o
   4   7   0     9427.31     9597.57    204.58 o
   5   7   0     5672.91     5372.42    144.83 o
   6   7   0      332.40      361.85     42.09 o
   7   7   0      838.82     1026.51    155.28 o
   8   7   0       91.77       88.98     24.18 o
   9   7   0    16769.54    17139.17    321.20 o
  10   7   0      858.73      757.13     72.05 o
  11   7   0      763.79      763.73     73.43 o
  12   7   0     3305.71     3394.29    218.16 o
  13   7   0     3492.03     3292.09    224.01 o
  14   7   0      114.61       59.05    167.49 o
   0   8   0    47450.00    46245.89    928.00 o
   1   8   0      201.45      211.02     42.56 o
   2   8   0     1027.59     1076.31     52.19 o
   3   8   0        1.94       27.17     13.83 o
   4   8   0   220092.06   233757.56   2372.79 o
   5   8   0      926.15      966.34     81.92 o
   6   8   0     3196.33     3103.01    103.81 o
   7   8   0        9.01       15.38     14.64 o
   8   8   0    20384.76    21214.89    286.38 o
   9   8   0     2460.96     2270.81     99.16 o
  10   8   0     4643.08     4683.14    179.33 o
  11   8   0      191.74       73.08     47.51 o
  12   8   0     8293.82     7706.17    333.04 o
  13   8   0     1626.39     1889.43    337.95 o
  14   8   0     3483.31     3621.20    247.52 o
   1   9   0    10362.30    10237.29    191.83 o
   2   9   0     9824.34     9394.15    180.12 o
   3   9   0    10520.73    10834.64    192.73 o
   4   9   0    11613.33    12095.04    379.01 o
   5   9   0    15932.90    16496.88    390.72 o
   6   9   0     4859.90     5108.00    209.37 o
   7   9   0     2419.91     2125.67    158.18 o
   8   9   0      244.28      240.49     41.28 o
   9   9   0    13533.98    13621.06    522.55 o
  10   9   0      404.92      503.30    214.96 o
  11   9   0        8.59      -18.49     54.24 o
  12   9   0     2046.15     2034.04    171.57 o
  13   9   0     5342.08     5438.94    502.91 o
   0  10   0      163.70      205.18     50.48 o
   1  10   0    24320.03    24633.41    357.63 o
   2  10   0        8.00       14.05     18.65 o
   3  10   0    20221.82    20568.42    368.91 o
   4  10   0      147.56      179.57     53.23 o
   5  10   0    11763.72    12384.79    336.61 o
   6  10   0     1104.34     1091.46     97.53 o
   7  10   0     4675.03     4728.29    214.91 o
   8  10   0       66.80      186.20     60.42 o
   9  10   0     4439.50     4109.78    218.24 o
  10  10   0     2608.95     2506.66    181.27 o
  11  10   0    13320.44    13379.48    444.17 o
  12  10   0        2.11      -75.80     50.54 o
  13  10   0      156.06      131.01    124.20 o
   1  11   0      640.59      586.93     47.23 o
   2  11   0    47749.45    48279.80    659.95 o
   3  11   0      522.81      513.37     47.99 o
   4  11   0     3205.15     3506.30    174.50 o
   5  11   0        5.47       19.85     34.86 o
   6  11   0    31535.17    32252.60   1225.56 o
   7  11   0      613.48      634.21     83.02 o
   8  11   0     2710.75     2819.25    178.31 o
   9  11   0       53.49      -49.79     49.15 o
  10  11   0    17813.71    18128.95    513.42 o
  11  11   0     3191.80     3002.80    567.02 o
  12  11   0     3284.73     3085.29    219.67 o
  13  11   0       92.87      165.90    102.64 o
   0  12   0     6817.02     6744.05    286.50 o
   1  12   0     2276.16     2428.22     99.64 o
   2  12   0     1291.74     1348.43     72.57 o
   3  12   0     3833.21     3866.69    118.65 o
   4  12   0     7369.85     7343.24    299.28 o
   5  12   0      187.94      321.21     62.22 o
   6  12   0     8876.78     9058.56    308.74 o
   7  12   0     2304.01     2361.66    163.55 o
   8  12   0     1887.65     2070.68    156.41 o
   9  12   0      105.36       21.79     55.37 o
  10  12   0      119.60      130.60     74.83 o
  11  12   0     1944.86     2095.66    176.97 o
  12  12   0     1077.52      884.08    125.44 o
   1  13   0     4311.83     4793.38    148.08 o
   2  13   0      514.51      550.29     49.25 o
   3  13   0     5136.93     5215.59    219.91 o
   4  13   0       45.55       25.31     33.78 o
   5  13   0     5637.15     6228.18    252.02 o
   6  13   0     9825.75     9779.25    332.17 o
   7  13   0     3999.44     4137.65    217.08 o
   8  13   0       87.19      112.51    103.49 o
   9  13   0     5259.70     5375.48    456.37 o
  10  13   0      772.39      876.41    115.82 o
  11  13   0     1554.19     1693.42    248.34 o
   0  14   0     3709.86     3779.81    252.21 o
   1  14   0       21.19       57.25     26.90 o
   2  14   0        4.77       41.47     24.59 o
   3  14   0     1409.44     1310.91    112.32 o
   4  14   0     4215.70     4197.07    205.80 o
   5  14   0       62.92       95.39     52.11 o
   6  14   0       19.32       11.05     58.46 o
   7  14   0      873.36      864.43    105.95 o
   8  14   0     2455.17     2352.97    173.49 o
   9  14   0      113.47       83.09    110.55 o
  10  14   0        1.59     -159.29    106.19 o
  11  14   0      210.34      331.25    136.56 o
   1  15   0     1343.91     1392.03     97.99 o
   2  15   0      644.70      686.99     85.92 o
   3  15   0     1009.41     1316.96    208.72 o
   4  15   0       30.83       -7.96     42.50 o
   5  15   0     1349.87     1386.42    125.18 o
   6  15   0      167.32      234.95    167.90 o
   7  15   0      872.15     1031.60    118.96 o
   8  15   0      155.65      188.24    103.20 o
   9  15   0      496.62      455.61    118.92 o
  10  15   0      804.58     1424.98    233.20 o
   0  16   0    20716.85    22590.62    769.66 o
   1  16   0      699.77      814.58    159.26 o
   2  16   0      143.10      172.95     51.28 o
   3  16   0      331.14      340.09     67.62 o
   4  16   0     9329.06     9784.00    341.19 o
   5  16   0      844.22      934.73    111.09 o
   6  16   0        3.92       78.10     47.59 o
   7  16   0      201.44      148.51     92.43 o
   8  16   0    16362.19    15114.19    718.72 o
   9  16   0      729.80      454.65    152.95 o
   1  17   0     3513.99     3983.04    221.64 o
   2  17   0      789.74      686.29     88.30 o
   3  17   0      865.90      887.82    103.62 o
   4  17   0       23.00       -1.72     54.56 o
   5  17   0     2715.74     2983.09    283.70 o
   6  17   0      833.95      616.23    149.21 o
   7  17   0      232.31      392.57    128.56 o
   8  17   0     3320.74     2747.19    306.49 o
   0  18   0       31.05      -76.18     89.62 o
   1  18   0     8183.09     8545.35    388.00 o
   2  18   0       85.75      150.93     87.44 o
   4  18   0       40.01       12.11     72.62 o
   5  18   0     4571.02     4323.27    350.15 o
   6  18   0      514.79      635.79    153.78 o
   1  19   0       77.78     -141.64    107.50 o
   2  19   0    10640.57    11626.65    594.94 o
 -15   1   1     1597.76     1270.41    134.45 o
 -14   1   1     1811.07     1860.78    253.63 o
 -13   1   1     9969.72    10571.26    361.81 o
 -12   1   1     1007.66     1093.29    135.44 o
 -11   1   1     1335.35     1500.72    117.64 o
 -10   1   1     1718.60     1581.82    115.76 o
  -9   1   1    13323.95    13448.06    469.55 o
  -8   1   1     1848.51     1891.13    110.96 o
  -7   1   1     2275.42     2263.92    113.09 o
  -6   1   1     7091.73     7073.18    162.64 o
  -5   1   1    20756.57    20588.71    260.13 o
  -4   1   1      701.92      740.50     35.52 o
  -3   1   1      426.52      478.65     25.31 o
  -2   1   1     3786.82     3675.90     70.36 o
  -1   1   1    61761.75    59182.42   1028.77 o
   1   1   1     1854.48     1759.49     87.54 o
   2   1   1    20094.57    20933.47    372.07 o
   3   1   1    37195.21    36669.46    538.89 o
   4   1   1     4598.71     4617.51    152.98 o
   5   1   1     5010.99     5290.74    175.40 o
   6   1   1     1348.76     1278.40     92.88 o
   7   1   1    36919.03    38452.59    963.23 o
   8   1   1     3145.96     3326.97    240.54 o
   9   1   1      495.68      572.14    107.63 o
  10   1   1     1600.51     1456.29    181.67 o
  11   1   1    11845.47    11702.11    507.68 o
  12   1   1     8493.76     8237.73    301.27 o
  13   1   1     2695.18     2692.87    179.23 o
  14   1   1      247.55      184.43     70.39 o
  15   1   1     5122.72     5687.68    287.72 o
 -15   2   1     2143.21     2143.17    176.19 o
 -14   2   1     1020.36     1165.29    125.70 o
 -13   2   1      343.81      380.04     73.40 o
 -12   2   1     4373.85     4376.28    214.08 o
 -11   2   1      405.94      326.06    143.33 o
 -10   2   1    12340.31    12969.71    349.58 o
  -9   2   1     1340.08     1401.47    150.47 o
  -8   2   1     3678.23     3810.96    131.83 o
  -7   2   1      501.86      603.56     52.33 o
  -6   2   1    26610.16    27379.75    335.86 o
  -5   2   1      517.58      524.49     35.04 o
  -4   2   1     3946.82     3765.56    104.50 o
  -3   2   1      643.28      640.63     42.30 o
  -2   2   1    46499.65    48241.83    506.53 o
  -1   2   1      121.39      117.17     23.50 o
   0   2   1    58522.95    57815.09   1004.91 o
   1   2   1      362.41      395.33     27.42 o
   2   2   1    18258.48    19546.85    449.23 o
   3   2   1      578.15      575.48     65.51 o
   4   2   1    32753.40    34386.06    773.49 o
   5   2   1      696.29      776.55     66.25 o
   6   2   1    16253.08    17884.25    545.54 o
   7   2   1      420.43      310.89     78.15 o
   8   2   1     6944.12     6793.90    352.05 o
   9   2   1      125.57      227.76     77.76 o
  10   2   1     6038.13     5906.59    362.05 o
  11   2   1     1546.53     1481.17    155.27 o
  12   2   1     4834.10     4921.84    500.64 o
  13   2   1      544.56      515.33    103.46 o
  14   2   1      156.45      165.88     59.95 o
  15   2   1      722.54      942.80    261.15 o
 -15   3   1       49.11      150.06     93.82 o
 -14   3   1      440.54      510.45     90.94 o
 -13   3   1       89.06       65.14     47.11 o
 -12   3   1     7700.62     8215.77    297.73 o
 -11   3   1     1839.94     2048.82    137.63 o
 -10   3   1      424.40      537.23    146.69 o
  -9   3   1     1619.88     1633.22    143.60 o
  -8   3   1    25388.99    25646.45    405.23 o
  -7   3   1     2229.17     2041.74     88.34 o
  -6   3   1     6391.67     6544.37    217.41 o
  -5   3   1      515.33      479.67     31.59 o
  -4   3   1    29555.79    29225.97    315.17 o
  -3   3   1    14516.77    14857.68    174.31 o
  -2   3   1    85328.89    87105.01    882.08 o
  -1   3   1       94.89       94.14     24.32 o
   0   3   1    76157.27    72448.09   1262.10 o
   1   3   1    11920.96    12549.24    251.42 o
   2   3   1    83934.19    84959.60   1064.84 o
   3   3   1      685.28      786.52     56.67 o
   4   3   1    12172.39    12083.23    376.32 o
   5   3   1     7436.89     8505.21    233.51 o
   6   3   1    12939.83    12351.75    438.64 o
   7   3   1     2668.81     2951.67    211.20 o
   8   3   1     7420.10     7785.15    379.09 o
   9   3   1      140.46      203.53     75.50 o
  10   3   1     7405.77     7429.98    284.47 o
  11   3   1       94.53      165.65     88.05 o
  12   3   1       60.90       59.15     38.86 o
  13   3   1     1610.47     1612.18    137.21 o
  14   3   1    12363.25    12714.52    419.66 o
  15   3   1      508.63      416.26    142.18 o
 -15   4   1     8128.95     7928.52    515.59 o
 -14   4   1      220.18      233.58    108.16 o
 -13   4   1     4054.59     4118.11    215.11 o
 -12   4   1     4231.26     4624.33    217.17 o
 -11   4   1    34511.22    35780.13    687.64 o
 -10   4   1      433.60      404.48     52.16 o
  -9   4   1    15121.97    15548.04    306.37 o
  -8   4   1     3727.05     3750.17    129.20 o
  -7   4   1    68352.23    70303.05    822.96 o
  -6   4   1      458.15      459.04     34.59 o
  -5   4   1    13320.11    13345.28    190.25 o
  -4   4   1      993.78      966.04     42.37 o
  -3   4   1    93715.16    93996.60    981.17 o
  -2   4   1     1698.06     2516.33     81.99 o
  -1   4   1    11038.98    11239.21    173.30 o
   0   4   1     1483.37     1413.05     85.33 o
   1   4   1    78811.28    77552.70   1004.85 o
   2   4   1      594.93      662.05     35.23 o
   3   4   1     1723.89     2208.83     71.09 o
   4   4   1     1235.75     1298.52     80.96 o
   5   4   1    95912.70   105078.75   1417.49 o
   6   4   1      748.97      695.14    101.48 o
   7   4   1     6377.91     6857.72    333.49 o
   8   4   1       71.19      106.70     54.99 o
   9   4   1    33033.43    32463.17   1125.02 o
  10   4   1     1110.35     1173.12    114.49 o
  11   4   1     9532.53     9399.57    343.02 o
  12   4   1      166.70      112.01     39.80 o
  13   4   1    11720.54    12146.85    329.18 o
  14   4   1     1608.33     1834.33    154.56 o
  15   4   1     8973.49     8659.22    544.99 o
 -15   5   1     1639.51     1796.46    261.97 o
 -14   5   1      755.35      538.65    147.94 o
 -13   5   1      102.89      368.01    120.14 o
 -12   5   1     9067.95     9869.39    379.85 o
 -11   5   1      359.21      414.39     55.21 o
 -10   5   1     5470.49     5488.65    177.62 o
  -9   5   1      712.77      669.68     80.87 o
  -8   5   1    21033.46    21215.08    351.67 o
  -7   5   1     3831.35     3906.30    119.15 o
  -6   5   1      613.41      588.97     39.14 o
  -5   5   1    11583.66    11639.58    171.66 o
  -4   5   1    59528.88    61888.86    709.88 o
  -3   5   1     8269.76     8357.05    158.15 o
  -2   5   1    47168.80    48635.01    552.27 o
  -1   5   1      236.49      289.65     22.51 o
   0   5   1    11159.30    10814.46    159.55 o
   1   5   1     2268.42     2224.78     65.15 o
   2   5   1    58872.67    58811.36    549.86 o
   3   5   1     3374.82     3395.77    102.37 o
   4   5   1    30172.63    31728.72    452.92 o
   5   5   1       67.83      146.97     35.42 o
   6   5   1    16615.65    17644.55    560.18 o
   7   5   1     3146.38     2837.69    216.45 o
   8   5   1     3611.51     3385.94    174.22 o
   9   5   1     1732.32     1748.03    131.67 o
  10   5   1    15535.88    16070.99    447.71 o
  11   5   1     1681.70     1680.84    147.55 o
  12   5   1       34.45       85.17     49.96 o
  13   5   1     1368.12     1490.01    112.12 o
  14   5   1     3156.87     3658.74    341.64 o
  15   5   1        2.32      -89.37     85.95 o
 -14   6   1     7589.46     8731.43    544.17 o
 -13   6   1     1997.11     2165.17    256.74 o
 -12   6   1      468.78      460.74     61.82 o
 -11   6   1      280.35      352.67     51.46 o
 -10   6   1     6774.59     7054.90    200.55 o
  -9   6   1      936.35      928.99     67.52 o
  -8   6   1     2485.04     2706.58    104.12 o
  -7   6   1       98.35      139.45     25.89 o
  -6   6   1    55430.74    56211.03    580.34 o
  -5   6   1     4471.92     4311.40    114.81 o
  -4   6   1    22854.07    23764.12    346.58 o
  -3   6   1      936.98      994.24     57.77 o
  -2   6   1   107224.50   109354.82   1462.07 o
  -1   6   1        1.88       19.45     11.36 o
   0   6   1    41509.45    42125.38    474.12 o
   1   6   1      135.18      146.53     16.14 o
   2   6   1    15757.58    15205.01    190.14 o
   3   6   1       10.47        3.71     13.08 o
   4   6   1    13993.18    13060.87    347.19 o
   5   6   1      577.35      583.01     44.86 o
   6   6   1    13392.21    13563.42    481.19 o
   7   6   1      866.36     1124.16     97.44 o
   8   6   1    18016.67    18561.92    452.92 o
   9   6   1       12.53        3.57     60.94 o
  10   6   1     4898.33     5077.01    241.96 o
  11   6   1     2269.20     2248.76    121.97 o
  12   6   1    13896.88    14306.12    405.63 o
  13   6   1      146.68       53.56     53.95 o
  14   6   1      305.40      176.76     74.98 o
 -14   7   1      649.80      589.96    162.69 o
 -13   7   1     4579.15     4537.50    259.29 o
 -12   7   1       79.54       11.00     83.85 o
 -11   7   1     5531.35     5700.24    264.58 o
 -10   7   1     1218.44     1242.73    146.79 o
  -9   7   1    21108.95    21987.08    522.17 o
  -8   7   1     2137.51     2048.90     93.05 o
  -7   7   1     4384.98     4378.15    117.01 o
  -6   7   1     2432.15     2201.25     78.32 o
  -5   7   1    41387.08    41697.92    552.92 o
  -4   7   1    15520.32    15994.82    305.12 o
  -3   7   1     1584.72     2097.60     95.36 o
  -2   7   1    11833.06    11368.19    329.07 o
  -1   7   1    37860.17    37107.70    382.42 o
   0   7   1       32.60       30.21     12.84 o
   1   7   1       34.00       86.18     14.82 o
   2   7   1        2.97       19.21     17.26 o
   3   7   1    86349.66    87977.87    825.23 o
   4   7   1     8460.44     8774.72    152.19 o
   5   7   1       31.05       45.91     19.71 o
   6   7   1       71.41      138.88     26.80 o
   7   7   1    26650.52    26627.73    557.19 o
   8   7   1     1419.51     1375.20    117.27 o
   9   7   1     4999.29     4953.18    232.23 o
  10   7   1      665.06      763.60    100.43 o
  11   7   1    15999.64    16715.84    355.74 o
  12   7   1      160.68      244.05     74.46 o
  13   7   1     1971.81     2211.27    237.39 o
  14   7   1       37.27      -28.01     78.73 o
 -14   8   1      161.06      324.71    145.43 o
 -13   8   1      263.66      290.43     79.24 o
 -12   8   1      108.83        9.93     51.93 o
 -11   8   1      331.91      353.78     74.14 o
 -10   8   1     2012.09     1971.16    163.48 o
  -9   8   1      106.08      107.03     25.59 o
  -8   8   1      312.40      313.44     26.96 o
  -7   8   1     5785.47     5215.46    147.42 o
  -6   8   1     4808.15     4828.89    478.87 o
  -5   8   1      716.79      736.46     76.26 o
  -4   8   1      103.57     1243.98     97.10 o
  -3   8   1      709.69      590.99     58.99 o
  -2   8   1     1127.33     1110.88     55.30 o
  -1   8   1      797.74      757.91     37.40 o
   0   8   1      357.61      372.01     32.02 o
   1   8   1     9585.62     9888.68    245.75 o
   2   8   1     3945.38     4174.33     91.24 o
   3   8   1     1255.08     1434.93     60.12 o
   4   8   1     2783.57     2942.49    138.66 o
   5   8   1     3097.76     2935.68     93.30 o
   6   8   1       11.47       -7.54     27.52 o
   7   8   1      303.94      360.70     65.59 o
   8   8   1     1074.21     1155.84     76.76 o
   9   8   1     1551.37     1518.34    130.06 o
  10   8   1       39.61       25.93     53.01 o
  11   8   1       14.65       51.53     92.34 o
  12   8   1     1343.52     1386.21    173.84 o
  13   8   1      847.50      778.76    119.86 o
  14   8   1       18.80      -39.42     56.37 o
 -13   9   1     2361.35     2525.41    395.64 o
 -12   9   1     3995.64     4358.84    248.83 o
 -11   9   1      170.88      217.24    148.66 o
 -10   9   1     2032.20     1805.63    193.57 o
  -9   9   1     3808.90     3889.53    211.86 o
  -8   9   1       34.08       82.09     41.83 o
  -7   9   1      143.20      172.50     89.27 o
  -6   9   1     2547.20     2853.90    407.05 o
  -5   9   1     5956.33     5648.80    162.99 o
  -4   9   1    28069.59    28572.57    527.10 o
  -3   9   1      538.73      511.54    102.49 o
  -2   9   1    13845.55    13461.04    218.44 o
  -1   9   1     6816.48     6707.83    145.07 o
   0   9   1    13779.74    13725.36    224.56 o
   1   9   1      447.64      480.76     45.90 o
   2   9   1     4063.12     3893.47     92.26 o
   3   9   1     7269.62     7354.40    129.92 o
   4   9   1      530.19      364.15     40.71 o
   5   9   1      171.28      158.67     45.03 o
   6   9   1     5336.76     5209.06    166.13 o
   7   9   1     8244.42     8131.69    186.95 o
   8   9   1     7939.21     7454.44    284.87 o
   9   9   1      413.83      437.29     76.39 o
  10   9   1     6563.01     6647.58    292.20 o
  11   9   1     3256.63     3365.21    214.97 o
  12   9   1     1848.93     1699.45    199.26 o
  13   9   1       37.34      -38.89    105.98 o
 -13  10   1        1.12      -61.28     66.73 o
 -12  10   1        1.11       50.90     55.29 o
 -11  10   1     1886.34     2063.23    308.45 o
 -10  10   1     1245.29     1221.31    144.97 o
  -9  10   1       34.03      117.36    118.08 o
  -8  10   1     5715.30     5888.79    390.34 o
  -7  10   1     1449.38     1462.50    117.24 o
  -6  10   1      302.30      254.75     49.99 o
  -5  10   1       98.72      205.28     49.27 o
  -4  10   1    12377.30    12302.58    315.67 o
  -3  10   1     5725.72     5379.56    162.06 o
  -2  10   1      881.38      824.76     53.42 o
  -1  10   1       34.80      163.75     28.22 o
   0  10   1      188.86      196.64     80.97 o
   1  10   1     3489.11     3389.56     91.62 o
   2  10   1    12788.04    13311.77    199.75 o
   3  10   1       68.95      105.73     19.10 o
   4  10   1     4703.83     4517.79    120.14 o
   5  10   1     1916.76     1711.69     72.28 o
   6  10   1     3296.69     3688.15    184.55 o
   7  10   1      234.34      196.14     25.29 o
   8  10   1     2490.38     2450.67    165.52 o
   9  10   1     2820.93     3056.27    192.87 o
  10  10   1      113.39       72.76     58.57 o
  11  10   1        1.38       62.65     62.70 o
  12  10   1       10.11      -11.50     59.57 o
  13  10   1      470.35      521.40    109.15 o
 -12  11   1     3058.95     3221.81    403.01 o
 -11  11   1        0.93      -25.45     54.62 o
 -10  11   1      467.26      490.70     86.32 o
  -9  11   1      299.92      264.82     64.15 o
  -8  11   1     3877.67     4027.30    242.95 o
  -7  11   1     1226.85     1179.53    109.11 o
  -6  11   1     3747.08     3461.59    176.59 o
  -5  11   1       10.06       29.81     70.95 o
  -4  11   1    10944.57    10896.08    564.33 o
  -3  11   1     2694.64     2766.29    114.96 o
  -2  11   1     4786.06     5015.01    131.62 o
  -1  11   1     1141.35     1051.33     71.52 o
   0  11   1     5351.04     5288.27    169.46 o
   1  11   1      547.27      636.79     49.68 o
   2  11   1     6138.45     5921.77    157.52 o
   3  11   1      309.92      376.42     30.59 o
   4  11   1     3824.62     3532.86    105.30 o
   5  11   1      171.88      181.76     51.92 o
   6  11   1    11661.94    11804.73    376.93 o
   7  11   1      206.99      159.04     53.66 o
   8  11   1      387.58      378.25     77.58 o
   9  11   1      813.30      907.14    129.78 o
  10  11   1     3320.95     3142.54    207.67 o
  11  11   1       52.98       22.89     69.34 o
  12  11   1      431.84      357.67    139.84 o
 -12  12   1     1752.53     1845.71    264.25 o
 -11  12   1    11175.07    10710.78    662.98 o
 -10  12   1        1.89       54.25     43.32 o
  -9  12   1     1698.38     1492.27    155.98 o
  -8  12   1     1304.32     1498.68    129.40 o
  -7  12   1    22765.91    23825.82    546.21 o
  -6  12   1      144.12      216.00     55.92 o
  -5  12   1     7854.18     7974.12    275.13 o
  -4  12   1     2435.28     2427.54    178.35 o
  -3  12   1    21517.41    20746.69    452.83 o
  -2  12   1       23.14       16.50     19.56 o
  -1  12   1      225.72      288.57     36.61 o
   0  12   1       75.13       77.39     29.93 o
   1  12   1    39919.75    42137.90    566.97 o
   2  12   1     1327.87     1462.36     78.27 o
   3  12   1       88.43      144.28     28.83 o
   4  12   1      584.04      718.55     94.39 o
   5  12   1    21356.92    21511.45    504.24 o
   6  12   1      325.66      436.02     74.12 o
   7  12   1     1849.34     1715.52    139.90 o
   8  12   1      137.54      140.97    104.62 o
   9  12   1    13090.46    13354.48    485.14 o
  10  12   1     1019.45      883.02    167.08 o
  11  12   1     2667.64     2465.45    197.10 o
  12  12   1        3.56       94.68     70.91 o
 -11  13   1      978.02     1044.68    195.02 o
 -10  13   1        0.23       26.43     97.78 o
  -9  13   1     1791.33     1861.36    153.81 o
  -8  13   1     7155.11     6896.15    284.87 o
  -7  13   1      428.76      465.14     79.20 o
  -6  13   1    12726.35    12593.19    472.28 o
  -5  13   1      430.04      490.07     71.69 o
  -4  13   1     4956.77     5206.33    216.46 o
  -3  13   1     1087.46     1123.16     60.14 o
  -2  13   1      754.06      780.95     55.20 o
  -1  13   1     3140.29     3153.61    116.10 o
   0  13   1    12205.58    12750.19    261.17 o
   1  13   1      282.16      283.20     44.74 o
   2  13   1     4576.07     4362.50    144.11 o
   3  13   1     2063.16     2045.21     95.25 o
   4  13   1     3020.33     3050.79    171.95 o
   5  13   1       25.25       28.22     37.57 o
   6  13   1    13071.24    12699.44    392.06 o
   7  13   1     2280.19     2386.88    168.09 o
   8  13   1       52.56      113.14     52.04 o
   9  13   1      559.12      622.30    102.06 o
  10  13   1     2446.23     2461.96    189.44 o
  11  13   1      445.33      369.70    120.18 o
 -11  14   1      181.65      -46.51     96.26 o
 -10  14   1    13025.55    12707.28    669.92 o
  -9  14   1     1121.99     1241.89    201.21 o
  -8  14   1     4926.63     4429.67    233.58 o
  -7  14   1       27.26        3.29     45.04 o
  -6  14   1    20439.58    20889.40    511.08 o
  -5  14   1      107.82       91.69     38.32 o
  -4  14   1     3188.98     3349.23    178.59 o
  -3  14   1        1.45       12.11     34.37 o
  -2  14   1    14431.18    14853.89    491.14 o
  -1  14   1      569.39      521.32     50.05 o
   0  14   1     2581.78     2807.22    118.00 o
   1  14   1      583.57      640.93     57.27 o
   2  14   1    11271.70    11492.55    255.97 o
   3  14   1       62.56       78.77     41.68 o
   4  14   1    15005.92    15560.53    426.50 o
   5  14   1      219.48      239.70     59.40 o
   6  14   1     2969.02     3201.15    194.51 o
   7  14   1      520.00      513.64    124.64 o
   8  14   1    13190.40    13452.62    437.69 o
   9  14   1        0.80      -16.46     63.31 o
  10  14   1     1119.25     1295.27    148.10 o
  11  14   1      253.95       53.98     83.92 o
 -10  15   1      550.26      452.14    141.52 o
  -9  15   1     7405.81     7765.84    509.59 o
  -8  15   1     2735.29     2210.83    259.09 o
  -7  15   1     3399.19     3580.96    320.50 o
  -6  15   1     1772.51     1741.24    141.59 o
  -5  15   1    12555.96    13337.14    393.15 o
  -4  15   1     1871.43     1973.86    200.27 o
  -3  15   1     1359.06     1333.70    115.06 o
  -2  15   1      136.37      126.36     47.72 o
  -1  15   1    26047.39    27684.30    760.57 o
   0  15   1       61.43       70.50     31.57 o
   1  15   1       37.79       69.38     29.25 o
   2  15   1       28.31       60.17     40.28 o
   3  15   1    18898.66    19748.12    491.33 o
   4  15   1       10.17       19.35     39.63 o
   5  15   1      294.06      340.45     71.23 o
   6  15   1      101.84       56.11     52.72 o
   7  15   1    16231.48    17054.90    500.40 o
   8  15   1      776.20      504.17     93.48 o
   9  15   1      753.70      773.89    172.28 o
  10  15   1      323.78      481.26    162.16 o
  -9  16   1      346.90      436.40    128.54 o
  -8  16   1        9.00       62.20     91.85 o
  -7  16   1     3238.21     3409.12    317.29 o
  -6  16   1     1617.91     1875.59    231.50 o
  -5  16   1       54.27       49.74     63.95 o
  -4  16   1      250.54      275.69     68.47 o
  -3  16   1     6564.06     6929.01    271.24 o
  -2  16   1     3352.89     3666.99    326.04 o
  -1  16   1     1439.57     1343.32    115.42 o
   0  16   1     1693.76     1598.22    120.01 o
   1  16   1     2137.38     2241.93    148.32 o
   2  16   1      887.71     1028.33    105.51 o
   3  16   1        2.32       74.97     49.43 o
   4  16   1      954.93     1132.25    120.90 o
   5  16   1     5603.29     5553.36    263.34 o
   6  16   1      903.65      909.50    114.36 o
   7  16   1      115.58      136.63     71.50 o
   8  16   1     1608.80     1547.03    233.46 o
   9  16   1     2641.91     3173.17    330.21 o
  -8  17   1    10872.65    10614.40    610.19 o
  -7  17   1        8.52      103.10    104.74 o
  -6  17   1     3175.05     3490.40    323.18 o
  -5  17   1      568.53      548.20    126.63 o
  -4  17   1     2267.34     2109.15    228.11 o
  -3  17   1      379.44      220.73     88.74 o
  -2  17   1     1599.30     2018.30    282.35 o
  -1  17   1      461.94      437.12     80.85 o
   0  17   1     5578.84     5624.50    386.18 o
   1  17   1       17.29       30.80     74.02 o
   2  17   1     3442.06     3402.57    194.44 o
   3  17   1      407.05      417.49     75.94 o
   4  17   1     6392.35     6476.93    286.03 o
   5  17   1      136.61       90.44     52.67 o
   6  17   1     8050.15     7054.21    453.06 o
   7  17   1      206.31      317.88    125.68 o
   8  17   1      685.28      786.03    171.86 o
  -6  18   1        6.73       -2.64     98.57 o
  -5  18   1      200.89      164.95     86.18 o
  -4  18   1      881.10      881.21    162.79 o
  -3  18   1     2716.27     2557.80    251.46 o
  -1  18   1      171.55      128.38     92.75 o
   0  18   1        2.91       21.42     88.74 o
   1  18   1     2622.28     2626.84    228.02 o
   2  18   1      142.20      247.10     98.93 o
   3  18   1       51.69        7.38     78.77 o
   4  18   1       24.21       -5.30     67.10 o
   5  18   1     3057.21     3339.13    309.62 o
   6  18   1        8.61      -24.34     83.43 o
  -2  19   1      221.39      230.62     89.45 o
  -1  19   1     1720.21     1621.93    224.49 o
   0  19   1      275.17      176.84    104.69 o
   1  19   1        2.51      -20.56     75.15 o
 -15   0   2     2542.98     2733.94    276.78 o
 -14   0   2    10371.69     9869.19    511.76 o
 -13   0   2        5.02      -50.87     75.16 o
 -12   0   2     4497.50     4769.57    316.98 o
 -11   0   2     8091.80     8602.40    412.37 o
 -10   0   2    10310.02    10936.25    451.36 o
  -9   0   2      995.33     1109.52    128.03 o
  -8   0   2    20469.91    21479.18    615.68 o
  -7   0   2     8177.92     8654.43    333.28 o
  -6   0   2    95154.19   103821.27   1378.62 o
  -5   0   2       32.64       20.62     20.72 o
  -4   0   2    24067.02    24899.32    321.97 o
  -3   0   2     1413.76     1311.23     58.37 o
  -2   0   2   142671.33   146237.03   2467.66 o
  -1   0   2      550.89      504.15     41.92 o
   0   0   2    96445.47    90979.88   1102.22 o
   1   0   2      711.68      885.41     61.27 o
   2   0   2   142500.14   144793.63   2499.08 o
   3   0   2      113.40       91.23     33.04 o
   4   0   2     5853.15     7345.48    280.21 o
   5   0   2      100.70      114.30     55.22 o
   6   0   2   130605.20   141104.91   2646.64 o
   7   0   2      857.85      844.38    121.80 o
   8   0   2     1720.91     1945.46    190.09 o
   9   0   2     2513.94     2102.11    207.95 o
  10   0   2    18691.07    18292.77    699.54 o
  13   0   2      101.06      245.57     93.66 o
  14   0   2    15736.56    15934.63    679.46 o
  15   0   2     1945.73     2222.48    257.89 o
 -15   1   2     5129.32     5000.13    262.97 o
 -14   1   2     1237.80     1321.23    133.00 o
 -13   1   2       15.84       37.25     52.82 o
 -12   1   2      833.60      896.72     98.67 o
 -11   1   2    13786.54    14471.50    393.38 o
 -10   1   2     7631.46     8115.63    269.36 o
  -9   1   2        0.12       25.45     33.75 o
  -8   1   2     1707.29     1849.61    110.76 o
  -7   1   2    37492.68    39253.00    667.24 o
  -6   1   2     4434.55     4696.64    128.53 o
  -5   1   2      968.24     1019.06     46.51 o
  -4   1   2      802.95      823.52     44.18 o
  -3   1   2    29310.38    28865.17    292.11 o
  -2   1   2    25675.99    25418.88    288.64 o
  -1   1   2    19603.97    19881.05    285.33 o
   0   1   2     4256.16     4253.14     99.19 o
   1   1   2    40743.71    40651.07    709.06 o
   2   1   2      866.07      815.76     67.34 o
   3   1   2    16573.31    16490.55    387.07 o
   4   1   2      257.21      235.10     38.32 o
   5   1   2     3705.55     3661.04    147.43 o
   6   1   2     1405.50     1907.84    115.45 o
   7   1   2    38348.47    42013.68    738.37 o
   8   1   2     5147.59     4978.95    215.63 o
   9   1   2     1084.35      893.34    138.90 o
  10   1   2     2099.55     2018.84    213.80 o
  11   1   2     9540.29     9111.62    492.26 o
  13   1   2        8.92       18.73     43.71 o
  14   1   2     1107.47     1068.48    122.48 o
  15   1   2     5144.62     4977.46    270.15 o
 -15   2   2        1.32       -4.77     53.34 o
 -14   2   2      180.68      333.16     96.27 o
 -13   2   2    10915.00    10503.68    357.57 o
 -12   2   2     1376.33     1547.40    129.32 o
 -11   2   2        7.77       -4.26     35.71 o
 -10   2   2      436.74      465.90     66.01 o
  -9   2   2    21250.91    21777.28    458.95 o
  -8   2   2     3317.39     3428.66    149.05 o
  -7   2   2     3004.21     3166.29    133.32 o
  -6   2   2      301.61      333.94     36.17 o
  -5   2   2    33715.79    35592.43    386.24 o
  -4   2   2     3294.28     3238.36     73.61 o
  -3   2   2     4291.19     4416.27     66.20 o
  -2   2   2       56.12       64.58     10.45 o
  -1   2   2    51730.31    52161.34    661.97 o
   0   2   2     2587.76     2411.31    105.20 o
   1   2   2     1149.60     1149.26     42.43 o
   2   2   2      632.53      628.50     45.58 o
   3   2   2    20518.90    21251.23    370.97 o
   4   2   2      344.95      360.37     86.54 o
   5   2   2    22777.41    23365.16   1643.09 o
   6   2   2       17.77      100.63     67.41 o
   7   2   2     1767.18     1520.01    158.29 o
   8   2   2      460.32      383.11     93.55 o
   9   2   2    14718.14    14084.52    569.60 o
  10   2   2      107.63       66.30     75.25 o
  11   2   2     4906.56     4918.68    353.22 o
  12   2   2      688.82      674.68    110.59 o
  13   2   2    18474.30    18605.16    743.43 o
  14   2   2        7.24      -26.34     83.64 o
  15   2   2      128.95      213.98     94.77 o
 -15   3   2       53.68      -71.09     74.47 o
 -14   3   2      534.41      580.09    174.47 o
 -13   3   2     1845.10     1906.06    252.02 o
 -12   3   2     3056.61     3367.79    187.36 o
 -11   3   2      415.62      368.77     62.27 o
 -10   3   2     6047.28     6099.00    226.57 o
  -9   3   2     6316.21     6341.13    599.29 o
  -8   3   2    20259.36    21803.35    435.77 o
  -7   3   2       40.96       62.92     25.07 o
  -6   3   2     2590.77     2683.95     81.26 o
  -5   3   2     2331.11     2200.67     65.81 o
  -4   3   2    39888.56    40705.93    406.61 o
  -3   3   2      507.22      559.40     20.12 o
  -2   3   2      162.41      222.31     24.67 o
  -1   3   2     2177.30     2085.22    108.04 o
   0   3   2   143637.80   136624.19   2334.91 o
   1   3   2    23971.87    23670.14    251.64 o
   2   3   2     3249.58     3551.70     89.02 o
   3   3   2      422.55      415.85     68.16 o
   4   3   2    38644.71    35544.28    829.67 o
   5   3   2      109.40      294.82     51.56 o
   6   3   2      653.99      722.50    105.73 o
   7   3   2      240.16      144.69     56.87 o
   8   3   2    43458.88    45111.06   1142.23 o
   9   3   2     6770.26     6382.40    369.76 o
  10   3   2      260.86      170.86     77.46 o
  11   3   2      116.25      152.05     81.17 o
  12   3   2    10162.51    10300.86    376.43 o
  13   3   2     1158.42     1301.67    107.52 o
  14   3   2     2685.70     2388.00    177.96 o
  15   3   2      152.73      114.66     56.30 o
 -15   4   2       88.50       26.24     93.52 o
 -14   4   2      757.14      790.16    157.41 o
 -13   4   2      236.43      227.06     64.20 o
 -12   4   2      129.56      171.85     53.23 o
 -11   4   2       50.25      160.02     51.04 o
 -10   4   2      475.72      402.69    103.76 o
  -9   4   2      257.52      377.00     50.12 o
  -8   4   2     7809.03     7928.39    192.43 o
  -7   4   2        2.72      123.19     54.61 o
  -6   4   2      831.02      875.82     44.96 o
  -5   4   2     2825.01     2916.46     74.47 o
  -4   4   2      477.03      478.70     25.36 o
  -3   4   2       29.49       49.15     18.67 o
  -2   4   2    55318.03    58564.52    611.60 o
  -1   4   2      787.91      768.44     37.31 o
   0   4   2     1164.29     1312.97    147.86 o
   1   4   2      760.55      782.07     39.77 o
   2   4   2    57526.31    60522.00   1081.90 o
   3   4   2      474.53      538.93     34.95 o
   4   4   2    10137.28    11323.56    220.98 o
   5   4   2     1929.62     2022.74    115.80 o
   6   4   2     4546.93     4401.31    261.21 o
   7   4   2      469.32      495.87     97.17 o
   8   4   2     5209.09     5346.74    322.04 o
   9   4   2      223.01      372.97    102.16 o
  10   4   2     4099.95     4172.74    315.85 o
  11   4   2      239.97      274.70     60.97 o
  12   4   2      107.23       71.96     55.09 o
  13   4   2      422.44      364.81     57.99 o
  14   4   2        3.62       54.43     48.58 o
  15   4   2       25.65       74.07     90.19 o
 -15   5   2      905.53      723.04    161.13 o
 -14   5   2      115.49      118.69     98.99 o
 -13   5   2     1933.97     1659.34    222.46 o
 -12   5   2     3100.23     3130.74    175.84 o
 -11   5   2      608.30      547.20     74.23 o
 -10   5   2      149.45      232.78     41.77 o
  -9   5   2     1547.56     1474.55     92.31 o
  -8   5   2    10373.82    10384.39    221.83 o
  -7   5   2     5173.46     5278.65    138.81 o
  -6   5   2     1997.32     1980.46     85.13 o
  -5   5   2    10598.02    10678.12    283.86 o
  -4   5   2    29480.94    29136.15    382.94 o
  -3   5   2    12593.22    12832.71    199.03 o
  -2   5   2     9665.46    10455.94    191.41 o
  -1   5   2     7388.50     7247.96    128.47 o
   0   5   2     9082.68     8566.84    182.10 o
   1   5   2      815.82      666.47     38.98 o
   2   5   2     3579.46     3761.93     85.43 o
   3   5   2      335.96      321.84     32.78 o
   4   5   2    60144.17    64476.09    852.90 o
   5   5   2    21454.60    22421.94    645.72 o
   6   5   2      749.92      701.91    107.39 o
   7   5   2     6079.31     6067.54    327.69 o
   8   5   2    14016.15    14084.81    550.32 o
   9   5   2     3074.11     3173.27    258.74 o
  10   5   2       22.90       57.94     62.38 o
  11   5   2     2611.25     2585.50    179.72 o
  12   5   2     4433.26     4616.04    252.86 o
  13   5   2     3509.75     3669.99    177.73 o
  14   5   2       13.04       26.56     54.01 o
 -14   6   2      896.67      992.19    189.97 o
 -13   6   2     4346.24     4538.87    376.55 o
 -12   6   2      372.25      535.07    135.35 o
 -11   6   2       38.97       47.63     28.86 o
 -10   6   2      345.85      375.94     46.95 o
  -9   6   2     4383.76     4656.91    227.08 o
  -8   6   2      218.52      219.20     34.70 o
  -7   6   2      731.53      685.65     54.61 o
  -6   6   2     2281.28     2440.03     77.32 o
  -5   6   2    20530.61    20803.35    322.55 o
  -4   6   2      554.17      471.15     38.96 o
  -3   6   2     3688.72     3524.96     83.90 o
  -2   6   2      878.78      991.87     60.77 o
  -1   6   2    17011.07    17524.72    548.54 o
   0   6   2        0.05       -0.24     17.25 o
   1   6   2      514.39      451.25     56.88 o
   2   6   2      829.60      804.41     39.89 o
   3   6   2     1934.76     1972.39     76.64 o
   4   6   2       30.09       13.09     20.83 o
   5   6   2     2432.79     2096.60    105.81 o
   6   6   2     1014.91      975.28    129.31 o
   7   6   2     3884.23     3498.12    250.08 o
   8   6   2      463.11      449.47    101.92 o
   9   6   2    11672.83    11565.31    519.28 o
  10   6   2      907.05     1018.44    114.69 o
  11   6   2        4.60       -8.63     52.12 o
  12   6   2      175.15      209.21     71.10 o
  13   6   2     2932.34     2969.47    216.23 o
  14   6   2      469.36      524.39    104.20 o
 -14   7   2     2126.72     1820.68    253.25 o
 -13   7   2       46.87      227.04    116.91 o
 -12   7   2       54.49     -138.08    102.76 o
 -11   7   2     9221.91     8559.89    326.34 o
 -10   7   2        3.87       13.32     23.70 o
  -9   7   2      520.74      625.16     52.74 o
  -8   7   2     1494.38     1446.60     69.16 o
  -7   7   2    11935.74    11805.07    471.44 o
  -6   7   2     2195.54     2376.32    118.33 o
  -5   7   2     1907.88     1980.39     85.96 o
  -4   7   2       14.51       19.51     20.58 o
  -3   7   2    25793.70    25996.37    440.82 o
  -2   7   2      372.55      400.81     23.34 o
  -1   7   2     1935.21     1714.95     90.78 o
   0   7   2      110.91      162.87     27.88 o
   1   7   2     3779.72     3499.90     97.51 o
   2   7   2     8680.78     9397.59    173.09 o
   3   7   2    35210.05    36340.55    471.61 o
   4   7   2     2435.62     2690.49    204.15 o
   5   7   2    10537.58    10200.06    250.62 o
   6   7   2      926.83      980.64     77.03 o
   7   7   2     6183.69     6127.49    210.65 o
   8   7   2        9.04      -16.60     60.93 o
   9   7   2      245.44      241.33     75.32 o
  10   7   2      366.73      416.87     82.10 o
  11   7   2     8050.09     7742.33    327.27 o
  12   7   2       15.79     -116.49     77.66 o
  13   7   2      315.01      237.90    128.15 o
  14   7   2      148.43      180.82    106.54 o
 -14   8   2     3258.49     3290.37    342.93 o
 -13   8   2       12.67      -63.28     89.53 o
 -12   8   2     5725.85     5646.91    276.09 o
 -11   8   2     3853.90     3870.32    274.40 o
 -10   8   2    18749.10    18400.64    569.90 o
  -9   8   2       93.56       94.08     21.68 o
  -8   8   2     5014.06     5001.09    215.20 o
  -7   8   2     4001.46     4003.31    178.33 o
  -6   8   2    26142.50    26036.59    408.10 o
  -5   8   2      311.99      382.96     40.71 o
  -4   8   2      115.71      145.13    113.15 o
  -3   8   2     2125.18     2152.70    103.02 o
  -2   8   2    56426.13    58974.01    720.91 o
  -1   8   2      129.37      112.88     20.30 o
   0   8   2     6397.19     6696.42    140.91 o
   1   8   2      382.40      407.70     31.14 o
   2   8   2    69445.92    69142.51    776.60 o
   3   8   2       73.96       57.69     19.02 o
   4   8   2     8162.86     8640.51    213.90 o
   5   8   2      426.75      451.54     52.04 o
   6   8   2    29440.49    30911.51    598.60 o
   7   8   2      153.47      184.18     41.78 o
   8   8   2     1624.29     1491.34     90.61 o
   9   8   2       20.97       56.41     42.21 o
  10   8   2    26254.79    26075.29    629.26 o
  11   8   2     1348.04     1298.56    140.29 o
  12   8   2     1780.74     1662.37    244.23 o
  13   8   2       36.58       24.86     61.88 o
  14   8   2     5388.46     5491.23    312.99 o
 -14   9   2     3062.32     2810.61    327.44 o
 -13   9   2      163.48      160.62    113.65 o
 -12   9   2       39.10       59.79     51.58 o
 -11   9   2     9844.11     9560.15    353.12 o
 -10   9   2     5432.24     5342.74    247.51 o
  -9   9   2       99.11       58.39     48.10 o
  -8   9   2      853.22      777.12    140.29 o
  -7   9   2    13853.47    14232.13    370.12 o
  -6   9   2     4076.97     4036.71    176.16 o
  -5   9   2      916.18      949.49     62.75 o
  -4   9   2    15813.93    15772.22    346.27 o
  -3   9   2    22818.12    23223.04    436.62 o
  -2   9   2     2034.29     1931.54     65.85 o
  -1   9   2     2743.15     2867.28     78.42 o
   0   9   2     4135.39     4110.00    112.01 o
   1   9   2    14413.95    14258.05    211.41 o
   2   9   2    11369.60    11800.01    187.98 o
   3   9   2    12950.45    13167.11    200.73 o
   4   9   2      116.24       55.59     35.95 o
   5   9   2      742.00      670.07     49.49 o
   6   9   2     1125.11     1045.63     96.40 o
   7   9   2     8143.64     8277.17    204.86 o
   8   9   2     4138.99     3889.46    207.25 o
   9   9   2      517.44      590.13     90.36 o
  10   9   2     2666.67     2520.08    183.40 o
  11   9   2    11418.77    11339.77    412.32 o
  12   9   2     2470.83     2312.40    279.71 o
  13   9   2      150.75      127.45    143.43 o
 -13  10   2     4484.24     4524.93    400.65 o
 -12  10   2     2624.29     2397.60    183.79 o
 -11  10   2      207.99      179.69     64.16 o
 -10  10   2      116.86      122.03     49.24 o
  -9  10   2    20490.85    20481.43    506.32 o
  -8  10   2     1224.25     1144.88    148.73 o
  -7  10   2      534.58      495.75     68.77 o
  -6  10   2        7.77       40.00     64.26 o
  -5  10   2    22965.13    22305.02    462.88 o
  -4  10   2     2612.68     2522.47    128.28 o
  -3  10   2     2374.65     2240.95    125.19 o
  -2  10   2      271.98      275.74     46.44 o
  -1  10   2    37689.36    37875.25    481.66 o
   0  10   2      716.17      701.81     48.17 o
   1  10   2    11131.73    11471.50    191.18 o
   2  10   2        3.48        5.17     17.03 o
   3  10   2    17793.52    17547.69    248.89 o
   4  10   2       20.73       15.28     16.39 o
   5  10   2    13549.66    14138.15    363.87 o
   6  10   2      514.34      488.92     43.59 o
   7  10   2     5153.28     5169.90    234.34 o
   8  10   2      294.03      214.56     60.26 o
   9  10   2    23071.16    23393.63   1396.24 o
  10  10   2      438.16      506.77     93.60 o
  11  10   2     1133.46     1126.79    210.80 o
  12  10   2      880.55      770.76    189.55 o
  13  10   2     5079.10     5411.33    679.96 o
 -12  11   2     7250.52     6633.59    483.94 o
 -11  11   2      411.10      385.18     81.99 o
 -10  11   2     2132.09     2065.28    157.23 o
  -9  11   2     1197.55     1189.64    115.70 o
  -8  11   2     7432.83     7259.97    272.87 o
  -7  11   2      123.90      154.91     41.99 o
  -6  11   2     4240.43     4212.92    187.36 o
  -5  11   2     1529.17     1444.54    105.26 o
  -4  11   2    29736.00    30319.37    858.39 o
  -3  11   2      190.58      205.21     42.08 o
  -2  11   2     1539.33     1534.83     67.54 o
  -1  11   2        1.30       -7.66     17.56 o
   0  11   2    28394.81    28919.48    407.23 o
   1  11   2     2687.23     2716.68     88.37 o
   2  11   2     1284.65     1169.07     56.97 o
   3  11   2      579.15      541.98     39.02 o
   4  11   2    43281.45    43699.00    578.86 o
   5  11   2     2545.58     2287.34     90.18 o
   6  11   2     2829.55     2753.79    168.81 o
   7  11   2      966.17     1007.60    109.29 o
   8  11   2    18463.78    18724.64    510.45 o
   9  11   2        0.85       50.98     50.79 o
  10  11   2      571.17      575.80     94.64 o
  11  11   2       61.26      134.92     55.60 o
  12  11   2     9533.29    10403.69    421.33 o
 -12  12   2     3081.24     2784.43    323.56 o
 -11  12   2      261.53      447.74    134.05 o
 -10  12   2      155.55       97.21     54.11 o
  -9  12   2     3160.08     3106.40    185.33 o
  -8  12   2     2627.71     2670.80    166.06 o
  -7  12   2      130.93      222.36     54.93 o
  -6  12   2     5371.03     5092.88    213.49 o
  -5  12   2     2749.21     2666.98    148.19 o
  -4  12   2     1444.95     1416.71    177.23 o
  -3  12   2      247.47      220.14     50.22 o
  -2  12   2     4140.95     3997.32    117.38 o
  -1  12   2     3441.63     3481.55    115.33 o
   0  12   2     4656.57     4586.02    143.51 o
   1  12   2      507.98      477.99     40.87 o
   2  12   2     5357.29     5243.67    129.11 o
   3  12   2     1941.48     1897.82     82.06 o
   4  12   2       19.21      -17.49     20.31 o
   5  12   2     2119.76     1983.39    169.65 o
   6  12   2       16.55      -34.04     49.63 o
   7  12   2        5.05       67.56     46.94 o
   8  12   2      232.87      177.48     61.49 o
   9  12   2     2294.83     2533.99    189.62 o
  10  12   2     4785.72     4784.18    266.74 o
  11  12   2       87.56      116.56     67.85 o
  12  12   2     1750.42     1650.24    198.37 o
 -11  13   2     3609.41     3899.41    374.03 o
 -10  13   2      140.38      164.25     89.45 o
  -9  13   2     1717.24     1524.49    222.62 o
  -8  13   2      453.69      460.66     77.76 o
  -7  13   2     4973.00     4949.73    295.72 o
  -6  13   2    10781.09    10724.58    329.27 o
  -5  13   2     2690.50     2843.35    156.59 o
  -4  13   2     1888.23     1897.86    126.06 o
  -3  13   2     9750.82    10005.55    295.17 o
  -2  13   2        0.45        9.17     19.55 o
  -1  13   2     2663.67     2789.35    106.74 o
   0  13   2     7660.95     7887.23    200.92 o
   1  13   2    16431.38    16356.29    313.46 o
   2  13   2       86.03      162.82     37.91 o
   3  13   2     9326.79     9204.78    179.32 o
   4  13   2     1647.98     1524.86    127.47 o
   5  13   2     4348.26     4106.38    211.03 o
   6  13   2      412.60      399.50     80.22 o
   7  13   2     4580.47     4424.07    236.54 o
   8  13   2      667.36      676.44    117.91 o
   9  13   2     5695.38     5512.18    281.83 o
  10  13   2      286.41      258.41     74.47 o
  11  13   2     3557.77     3685.38    557.82 o
 -11  14   2      918.08      567.45    161.21 o
 -10  14   2     1926.63     1893.00    261.32 o
  -9  14   2      535.82      783.61    159.16 o
  -8  14   2      142.25       82.37     76.10 o
  -7  14   2       23.18       47.60     48.20 o
  -6  14   2      485.27      473.38     72.11 o
  -5  14   2     1661.20     1725.06    127.63 o
  -4  14   2      684.86      636.27    121.97 o
  -3  14   2      421.63      556.58     74.58 o
  -2  14   2     2982.43     2932.63    195.43 o
  -1  14   2      559.21      642.95     57.61 o
   0  14   2       21.28        8.00     28.43 o
   1  14   2        2.05      -55.50     37.00 o
   2  14   2     3702.25     3721.63    143.25 o
   3  14   2      379.84      429.85     73.34 o
   4  14   2       13.14       16.59     38.27 o
   5  14   2      408.14      398.86     76.16 o
   6  14   2     2798.47     2550.75    178.30 o
   7  14   2      575.28      574.75     95.17 o
   8  14   2        7.08       23.95     56.64 o
   9  14   2      337.72      352.54     89.16 o
  10  14   2     2174.73     2161.24    187.51 o
 -10  15   2      110.91     -127.04     94.22 o
  -9  15   2      149.65       69.10     75.29 o
  -8  15   2      152.15      114.64     83.56 o
  -7  15   2     3001.70     2796.74    285.31 o
  -6  15   2     2053.01     1752.39    223.47 o
  -5  15   2      222.25      250.59     61.35 o
  -4  15   2     2330.83     2415.57    152.36 o
  -3  15   2     1022.11     1140.30    185.86 o
  -2  15   2      534.22      472.24    119.30 o
  -1  15   2     3222.79     3180.63    239.74 o
   0  15   2       12.53       58.47     26.92 o
   1  15   2     2386.00     2551.44    120.24 o
   2  15   2       30.13       62.81     86.19 o
   3  15   2     1243.41     1111.44    138.32 o
   4  15   2     1221.91     1110.60    114.01 o
   5  15   2      397.03      423.04     78.49 o
   6  15   2      121.86      112.65     54.69 o
   7  15   2     2494.51     2216.24    260.73 o
   8  15   2       78.78      149.75     75.46 o
   9  15   2     1468.30     1442.69    159.06 o
  10  15   2        3.42      -92.76     95.83 o
  -9  16   2      226.58      114.39    122.77 o
  -8  16   2      258.63      175.77    129.93 o
  -7  16   2     1383.93     1272.62    200.55 o
  -6  16   2     3618.03     3741.84    328.78 o
  -5  16   2      845.08      676.18    135.45 o
  -4  16   2       81.37       23.09     57.31 o
  -3  16   2     1073.54     1219.52    206.82 o
  -2  16   2    12280.14    12409.94    364.05 o
  -1  16   2       36.67       31.57     45.70 o
   0  16   2      552.30      578.03     81.62 o
   1  16   2      205.80      247.54     60.15 o
   2  16   2    10213.79    10366.67    342.69 o
   3  16   2      682.02      627.06     88.68 o
   4  16   2       77.03      -16.85     42.45 o
   5  16   2      315.08      476.19     85.80 o
   6  16   2     3826.86     4026.68    233.74 o
   7  16   2      820.44      743.52    113.76 o
   8  16   2     2798.68     2626.96    200.35 o
   9  16   2       38.82      131.78     95.53 o
  -8  17   2     2193.65     1782.73    259.72 o
  -7  17   2     3181.54     3006.86    312.25 o
  -6  17   2     1557.17     1266.30    204.81 o
  -5  17   2      651.15      628.04    148.62 o
  -4  17   2      133.29      177.93     79.77 o
  -3  17   2     4445.27     4562.76    331.19 o
  -2  17   2     1695.27     1632.91    194.34 o
  -1  17   2     1261.70     1315.05    122.44 o
   0  17   2      750.02      762.55    102.76 o
   1  17   2     1036.30     1077.22    173.02 o
   2  17   2       28.93      268.46    115.37 o
   3  17   2      287.46      334.44     71.34 o
   4  17   2     1017.78     1059.48    123.24 o
   5  17   2      247.06      422.81     99.60 o
   6  17   2      198.70       86.09     84.63 o
   7  17   2     2721.52     3123.20    311.78 o
  -6  18   2        0.23       27.73     71.04 o
  -5  18   2    10941.96    10871.23    580.36 o
  -4  18   2       72.46       78.76     62.93 o
  -3  18   2     3432.32     3251.12    286.78 o
  -1  18   2     6969.98     7303.88    466.31 o
   0  18   2       93.14      111.46     86.30 o
   1  18   2     3140.22     3034.43    296.46 o
   2  18   2       17.08      236.76    113.82 o
   3  18   2     6976.46     8341.55    496.21 o
   4  18   2        5.47       45.78     56.92 o
   5  18   2     6566.95     6806.57    437.99 o
   6  18   2       71.52        9.44     61.49 o
  -2  19   2     1187.77     1456.91    223.50 o
  -1  19   2       17.46        2.69     86.11 o
   0  19   2    10626.21    10972.71    598.61 o
   1  19   2      147.28       84.68     71.97 o
   2  19   2        9.31      180.49    124.36 o
 -15   1   3     3852.66     4420.90    245.14 o
 -14   1   3      214.07      483.36     85.17 o
 -13   1   3      306.87      347.96    115.07 o
 -12   1   3      238.09      203.93     52.64 o
 -11   1   3    12991.17    12944.67    368.53 o
 -10   1   3     1685.96     1816.30    161.67 o
  -9   1   3     2861.37     3019.92    150.26 o
  -8   1   3     7442.69     7116.90    225.91 o
  -7   1   3    32827.94    34480.69    582.00 o
  -6   1   3     1248.79     1237.64     60.76 o
  -5   1   3     2908.52     2836.45     68.73 o
  -4   1   3     1846.10     1930.78     59.40 o
  -3   1   3    24139.57    23242.08    293.23 o
  -2   1   3    41237.16    41176.13    674.91 o
  -1   1   3       60.56       77.13     20.57 o
   0   1   3       56.33       77.43     12.26 o
   1   1   3    26428.82    26983.67    401.91 o
   2   1   3     3349.09     3326.64    112.17 o
   3   1   3     1033.91     1127.43     72.92 o
   4   1   3       23.48       37.75     24.56 o
   5   1   3    22892.55    23283.99    457.74 o
   6   1   3    17026.65    19663.86    431.55 o
   7   1   3     2334.32     2530.55    147.63 o
   8   1   3      968.18     1092.94    104.24 o
   9   1   3     8208.86     7206.25    284.55 o
  10   1   3      833.67      793.63    282.23 o
  11   1   3        2.23       93.73     60.27 o
  12   1   3     1714.65     1488.66    212.82 o
  14   1   3      913.51      817.61    163.12 o
  15   1   3      270.17      190.67     97.64 o
 -15   2   3     1179.13     1241.67    132.33 o
 -14   2   3     2732.26     2446.70    177.83 o
 -13   2   3     3314.11     3382.06    198.78 o
 -12   2   3       95.38       71.92     42.98 o
 -11   2   3     1709.60     2052.62    259.73 o
 -10   2   3       26.60       34.63     30.65 o
  -9   2   3     1522.31     1569.27    108.44 o
  -8   2   3    22406.77    23370.49    461.00 o
  -7   2   3     3288.30     3306.29    137.62 o
  -6   2   3      524.57      635.25     45.89 o
  -5   2   3      512.35      467.39     38.93 o
  -4   2   3     3254.17     2974.74     68.94 o
  -3   2   3       14.63       24.83     10.67 o
  -2   2   3      201.21      276.34     29.46 o
  -1   2   3      323.06      323.00     45.23 o
   0   2   3    30857.46    30813.26    492.10 o
   1   2   3      489.85      504.50     35.21 o
   2   2   3     8190.47     8369.23    154.12 o
   3   2   3       25.08       37.97     23.33 o
   4   2   3    22688.18    23837.60    440.73 o
   5   2   3       89.42      127.29     37.11 o
   6   2   3    39863.16    43449.31   1856.53 o
   7   2   3      111.16       91.57     39.32 o
   8   2   3    24048.96    24043.18    915.44 o
   9   2   3        8.80       35.08     57.11 o
  10   2   3     8387.26     8539.57    463.52 o
  11   2   3      510.50      454.08    127.19 o
  12   2   3     5228.48     5603.71    404.87 o
  13   2   3      812.26      754.03    166.76 o
  14   2   3     3871.12     3688.58    231.35 o
  15   2   3      100.21      108.32     60.30 o
 -15   3   3      688.29      857.79    169.94 o
 -14   3   3       29.15      137.15     58.42 o
 -13   3   3     4901.49     4874.39    236.39 o
 -12   3   3     2698.99     2714.19    165.00 o
 -11   3   3       26.16       62.49     62.81 o
 -10   3   3    11768.75    12086.98    334.20 o
  -9   3   3     7639.95     7498.64    240.90 o
  -8   3   3       16.15       76.36     29.60 o
  -7   3   3      587.40      680.20     51.23 o
  -6   3   3    21203.90    22024.29    335.55 o
  -5   3   3     7591.71     7899.06    156.52 o
  -4   3   3      957.45     1030.08     37.69 o
  -3   3   3     8476.09     9005.87    119.30 o
  -2   3   3    22927.77    21749.36    440.48 o
  -1   3   3     1920.71     1859.71    113.17 o
   0   3   3    24757.35    24616.21    393.65 o
   1   3   3    16633.29    16755.55    179.96 o
   2   3   3    32809.94    32021.38    345.90 o
   3   3   3      152.53      137.84     25.57 o
   4   3   3     5131.31     5093.40    140.36 o
   5   3   3     2009.64     2041.32    118.61 o
   6   3   3    22040.23    22133.59    675.04 o
   7   3   3       61.15       27.42     53.05 o
   8   3   3    19856.26    21162.47    707.98 o
   9   3   3     5254.66     4941.01    329.50 o
  10   3   3     5248.85     5604.71    371.41 o
  11   3   3       66.55       85.60     68.08 o
  12   3   3     7456.21     6840.47    456.11 o
  13   3   3      483.06      542.42     99.45 o
  14   3   3       14.13       18.03     70.15 o
  15   3   3      611.10      483.93    146.01 o
 -15   4   3     4481.26     4908.99    402.25 o
 -14   4   3     1747.98     2103.32    256.53 o
 -13   4   3    10927.61    11243.86    461.76 o
 -12   4   3       19.68       -7.72     86.23 o
 -11   4   3     7977.98     8242.11    279.14 o
 -10   4   3     2080.26     2250.47    196.84 o
  -9   4   3    35518.80    36220.22    642.35 o
  -8   4   3        9.84       55.34     28.22 o
  -7   4   3    23034.03    23699.17    592.80 o
  -6   4   3     9254.77     9500.69    160.99 o
  -5   4   3    38342.24    38600.93    477.66 o
  -4   4   3      422.47      439.97     20.85 o
  -3   4   3     3158.75     2964.11     49.67 o
  -2   4   3     2862.43     2815.40    147.06 o
  -1   4   3    42882.68    41134.08    850.47 o
   0   4   3     1064.57     1084.07     41.81 o
   1   4   3    30180.01    31858.04    339.47 o
   2   4   3      485.36      415.99     35.30 o
   3   4   3    68003.67    64335.89   1706.97 o
   4   4   3      204.34      189.62     39.14 o
   5   4   3     5991.15     8187.38    357.04 o
   6   4   3      310.24      318.23     85.97 o
   7   4   3    52151.33    50749.77   1235.14 o
   8   4   3       47.45       81.53     67.35 o
   9   4   3     1428.38     1776.51    200.31 o
  10   4   3      347.24      436.94    113.90 o
  11   4   3    14665.86    15420.47    675.55 o
  12   4   3      536.56      426.44    129.13 o
  13   4   3      376.03      246.20     78.78 o
  14   4   3      246.66      164.87     50.72 o
 -15   5   3      189.95      201.63    100.13 o
 -14   5   3     4672.33     4454.23    380.56 o
 -13   5   3     6415.25     7309.08    463.80 o
 -12   5   3      576.29      735.56     91.14 o
 -11   5   3      419.13      468.82     70.15 o
 -10   5   3      720.45      771.19     89.56 o
  -9   5   3     6618.53     6868.40    220.60 o
  -8   5   3     1001.88     1062.11     65.70 o
  -7   5   3       67.76       61.76     19.69 o
  -6   5   3    33908.82    34786.86    389.73 o
  -5   5   3     4608.52     4580.45     92.35 o
  -4   5   3     2300.02     2125.77     54.18 o
  -3   5   3     3928.94     3882.07     85.32 o
  -2   5   3    10662.59     9621.41    206.54 o
  -1   5   3        7.33       13.51     19.07 o
   0   5   3     1293.16     1121.57     80.62 o
   1   5   3     4542.39     4247.17    109.94 o
   2   5   3    11840.51    11217.28    198.11 o
   3   5   3     1837.46     1847.58     67.41 o
   4   5   3    37507.07    42970.67    887.33 o
   5   5   3    11616.02    12030.30    457.95 o
   6   5   3    23488.02    23440.92    714.02 o
   7   5   3      137.00       78.66     49.05 o
   8   5   3     9600.80    10128.71    471.73 o
   9   5   3     2618.70     2880.97    254.41 o
  10   5   3     4012.63     4015.83    317.49 o
  11   5   3     1129.02     1216.23    182.00 o
  12   5   3     5379.27     5138.92    317.02 o
  13   5   3     1373.01     1315.48    145.18 o
  14   5   3      805.06      658.53    104.44 o
 -14   6   3      295.67      283.93    117.57 o
 -13   6   3     1185.86     1311.61    206.01 o
 -12   6   3    10488.82    10979.94    566.62 o
 -11   6   3     3907.06     3864.48    186.86 o
 -10   6   3    14452.42    14400.49    715.57 o
  -9   6   3     1018.68      761.47     83.28 o
  -8   6   3    15500.91    15563.19    275.99 o
  -7   6   3     4630.86     4439.99    106.08 o
  -6   6   3      537.76      463.88     69.81 o
  -5   6   3       10.21       22.99     22.07 o
  -4   6   3    33025.45    33640.05    421.26 o
  -3   6   3     3454.33     3301.87     93.53 o
  -2   6   3     7457.80     7889.59    219.65 o
  -1   6   3        2.69       26.86     20.64 o
   0   6   3    22159.79    20987.26    365.35 o
   1   6   3     1690.44     1578.59     67.48 o
   2   6   3    21407.61    20423.96    267.70 o
   3   6   3     2037.33     2092.42     73.86 o
   4   6   3    86386.56    90083.27   1009.12 o
   5   6   3      107.96      148.81     44.99 o
   6   6   3    13875.40    14797.28    661.03 o
   7   6   3      324.60      439.43     98.07 o
   8   6   3    15935.22    16520.99    631.40 o
   9   6   3      772.88      896.42    153.81 o
  10   6   3    23278.44    23183.46    831.33 o
  11   6   3       54.09      131.76     90.43 o
  12   6   3     4070.20     3956.40    243.71 o
  13   6   3      268.82       76.93     59.36 o
  14   6   3     9202.74     9760.10    666.89 o
 -14   7   3        9.28        7.06     86.05 o
 -13   7   3     3504.74     3070.37    315.15 o
 -12   7   3     3343.99     2935.15    298.28 o
 -11   7   3    13940.92    14201.20    642.63 o
 -10   7   3     1370.12     1384.83     81.63 o
  -9   7   3     5349.46     5370.39    149.97 o
  -8   7   3     4338.91     4253.92    120.02 o
  -7   7   3    24244.60    22791.51    289.03 o
  -6   7   3       56.40       75.03     23.16 o
  -5   7   3     6893.23     7014.03    159.38 o
  -4   7   3     5771.59     5585.33    193.70 o
  -3   7   3    46724.70    47391.68    686.52 o
  -2   7   3     1461.74     1481.19     60.97 o
  -1   7   3     6548.87     6464.09    183.27 o
   0   7   3      617.31      623.53     53.07 o
   1   7   3    41221.98    39829.61    503.64 o
   2   7   3     3367.20     3424.73    105.68 o
   3   7   3     2164.95     2485.59    258.10 o
   4   7   3       11.79       21.40     21.22 o
   5   7   3    30116.70    29553.73    535.45 o
   6   7   3     1078.88     1157.82     89.55 o
   7   7   3      233.71      308.43     54.74 o
   8   7   3      428.48      541.17    114.88 o
   9   7   3    16305.63    17417.78    686.04 o
  10   7   3      475.74      447.84    115.88 o
  11   7   3     1519.26     1288.68    136.72 o
  12   7   3      150.05       63.07     55.95 o
  13   7   3     5012.89     5349.01    298.38 o
  14   7   3      239.73      332.17     99.95 o
 -14   8   3      485.27      457.26    127.38 o
 -13   8   3      295.50      188.24    102.05 o
 -12   8   3      545.06      564.03    139.79 o
 -11   8   3     1657.25     1447.31    133.07 o
 -10   8   3      796.95      763.52     91.15 o
  -9   8   3        3.58       37.56     18.08 o
  -8   8   3      189.95      256.72     51.31 o
  -7   8   3      177.57      262.02     39.50 o
  -6   8   3      218.13      153.27     44.52 o
  -5   8   3     1699.76     1707.55     76.24 o
  -4   8   3     4369.90     4607.18    153.42 o
  -3   8   3      211.58      207.71     42.27 o
  -2   8   3      422.27      460.63     68.19 o
  -1   8   3     5821.73     5746.94    247.25 o
   0   8   3     1386.56     1252.87     76.57 o
   1   8   3      338.88      309.86     34.37 o
   2   8   3     1129.80     1190.76     63.89 o
   3   8   3     3435.49     3796.65    114.75 o
   4   8   3      253.85      204.03     42.16 o
   5   8   3      196.84      214.15     46.92 o
   6   8   3      233.70      227.13     43.42 o
   7   8   3     3793.35     3830.96    171.68 o
   8   8   3     1327.29     1292.82    105.77 o
   9   8   3      168.79       59.86     73.27 o
  10   8   3      821.30      836.69    227.88 o
  11   8   3      413.53      509.71    246.69 o
  12   8   3       17.54      109.97     63.62 o
  13   8   3       92.01       89.09     83.28 o
 -13   9   3       12.75      -66.11    112.88 o
 -12   9   3      264.48      349.71    124.60 o
 -11   9   3     3843.03     4072.74    220.51 o
 -10   9   3     4337.37     4223.50    213.69 o
  -9   9   3      311.83      317.04    126.66 o
  -8   9   3     2741.69     2934.60    158.44 o
  -7   9   3     6885.69     7162.57    422.25 o
  -6   9   3     9956.49    10087.16    219.18 o
  -5   9   3        0.40       21.91     25.33 o
  -4   9   3    14371.06    15292.12    327.47 o
  -3   9   3    10560.28    10491.49    295.79 o
  -2   9   3     9279.17     9110.54    162.37 o
  -1   9   3      343.75      287.35     38.06 o
   0   9   3      825.41      773.02     48.98 o
   1   9   3     6791.39     6644.66    162.45 o
   2   9   3    48415.49    49906.82    762.22 o
   3   9   3       59.15       42.06     19.43 o
   4   9   3       73.91       71.81     26.99 o
   5   9   3      296.79      331.29     59.93 o
   6   9   3     6481.64     6522.12    366.23 o
   7   9   3       10.69       20.79     31.20 o
   8   9   3     4271.27     4460.61    434.85 o
   9   9   3      710.42      793.67    106.05 o
  10   9   3     2817.79     2721.56    193.86 o
  11   9   3       63.72       24.00     58.26 o
  12   9   3     3503.01     3619.43    244.51 o
  13   9   3     1302.53     1135.73    325.66 o
 -13  10   3      261.39      284.68    123.90 o
 -12  10   3     1944.30     1929.87    261.07 o
 -11  10   3        8.05        5.48    111.15 o
 -10  10   3       23.92       -9.20     49.51 o
  -9  10   3     2229.08     1985.75    155.96 o
  -8  10   3     4940.73     4838.25    208.37 o
  -7  10   3      101.27       99.07     39.28 o
  -6  10   3      242.12      246.54     37.49 o
  -5  10   3     2891.92     2868.15    137.57 o
  -4  10   3     2617.41     2361.75    223.26 o
  -3  10   3       98.97       84.48     30.88 o
  -2  10   3     1447.34     1466.32     76.92 o
  -1  10   3     1517.32     1551.15     79.73 o
   0  10   3     4118.41     4380.38    113.10 o
   1  10   3     1067.97     1022.91     54.18 o
   2  10   3     9378.20    10036.56    183.61 o
   3  10   3     4801.52     4763.05    120.47 o
   4  10   3     4896.40     4840.74    168.96 o
   5  10   3       47.19       74.38     27.95 o
   6  10   3        9.50        6.66     30.42 o
   7  10   3     2460.73     2340.50    159.00 o
   8  10   3      262.15      293.37     66.63 o
   9  10   3       52.04       92.24     74.62 o
  10  10   3     2472.99     2430.04    186.90 o
  11  10   3     1150.81     1305.82    145.44 o
  12  10   3     1396.90     1340.50    151.03 o
  13  10   3        1.28       17.72     64.43 o
 -12  11   3       65.45       95.98     86.64 o
 -11  11   3      559.57      713.14    159.79 o
 -10  11   3     1913.29     2025.39    234.36 o
  -9  11   3     3861.16     3724.08    195.06 o
  -8  11   3        0.21        5.09     39.94 o
  -7  11   3      892.58      870.33     84.93 o
  -6  11   3     4093.36     4194.95    179.85 o
  -5  11   3     2287.50     2409.76    154.84 o
  -4  11   3      161.60      155.57     67.19 o
  -3  11   3      207.57      193.85     42.01 o
  -2  11   3     6402.06     6341.81    142.75 o
  -1  11   3       26.39       30.22     19.93 o
   0  11   3     2106.15     2120.72     94.70 o
   1  11   3     2195.18     2286.19     83.81 o
   2  11   3    10850.30    10767.24    216.67 o
   3  11   3       23.17       22.38     18.89 o
   4  11   3     6312.21     6163.66    168.52 o
   5  11   3      893.07      810.02     66.52 o
   6  11   3     3805.51     3831.67    202.98 o
   7  11   3        3.84       48.07     47.36 o
   8  11   3     2488.40     2422.59    175.82 o
   9  11   3        0.08      -21.11     52.46 o
  10  11   3      598.24      561.30    121.39 o
  11  11   3        6.52        2.12    103.80 o
  12  11   3     2619.34     2808.89    217.06 o
 -12  12   3      167.17      237.76    118.31 o
 -11  12   3     3788.38     3616.90    354.68 o
 -10  12   3     2815.05     2798.51    296.97 o
  -9  12   3     8389.53     8329.73    303.91 o
  -8  12   3       90.11      139.39     53.06 o
  -7  12   3     1494.88     1555.76    160.61 o
  -6  12   3      454.84      494.65     68.12 o
  -5  12   3    17327.53    18332.12    415.21 o
  -4  12   3      139.66      190.59     55.30 o
  -3  12   3     2097.51     2128.56    120.64 o
  -2  12   3     2147.92     2129.76     82.01 o
  -1  12   3    13599.50    13753.65    250.84 o
   0  12   3       38.08       57.05     25.82 o
   1  12   3        3.78       14.21     26.62 o
   2  12   3     1119.26     1133.61     60.97 o
   3  12   3    22697.32    22827.70    324.60 o
   4  12   3       21.57        6.78     28.42 o
   5  12   3     2173.93     2031.93    147.75 o
   6  12   3        0.66       24.42     65.00 o
   7  12   3    10372.48    10920.56    430.99 o
   8  12   3      780.14      774.37    109.50 o
   9  12   3       23.10       53.19     50.85 o
  10  12   3       33.60       70.63     70.76 o
  11  12   3     5115.66     4677.81    302.79 o
  12  12   3      413.70      329.42    131.79 o
 -11  13   3      179.69       23.58     98.13 o
 -10  13   3     4577.60     4802.65    402.46 o
  -9  13   3     2954.29     2892.29    294.55 o
  -8  13   3       92.24      174.61     72.57 o
  -7  13   3      167.07      134.73    108.44 o
  -6  13   3     1667.41     1658.12    120.54 o
  -5  13   3      916.33      800.43     82.85 o
  -4  13   3       22.99       14.21     33.33 o
  -3  13   3     1411.12     1437.36    104.54 o
  -2  13   3    10255.74    10311.80    335.31 o
  -1  13   3      652.69      685.29     53.68 o
   0  13   3     6301.83     6555.46    184.10 o
   1  13   3     3849.78     3776.12    141.35 o
   2  13   3     8742.89     9245.15    190.70 o
   3  13   3       26.41      100.20     31.41 o
   4  13   3     1960.21     2098.26    159.46 o
   5  13   3     1956.26     1917.93    161.83 o
   6  13   3      779.31      883.85    108.55 o
   7  13   3       27.32       52.65     51.09 o
   8  13   3     1973.33     2015.10    165.00 o
   9  13   3      765.85      773.91    113.90 o
  10  13   3     1360.75     1384.28    155.13 o
  11  13   3       59.56       14.46     76.34 o
 -11  14   3      735.93      454.71    139.35 o
 -10  14   3        1.07        5.84     84.28 o
  -9  14   3      171.89        1.55     71.72 o
  -8  14   3    11319.98    11079.67    589.66 o
  -7  14   3     1739.54     1709.70    219.93 o
  -6  14   3     3397.28     3156.28    289.90 o
  -5  14   3      249.28      259.49     55.31 o
  -4  14   3    11753.79    12206.82    338.20 o
  -3  14   3     1796.83     1725.67    116.86 o
  -2  14   3     1718.13     1896.80    122.78 o
  -1  14   3      164.21      170.74     32.30 o
   0  14   3    21486.54    22400.58    647.75 o
   1  14   3      306.17      300.90     45.27 o
   2  14   3     8377.32     8563.46    230.90 o
   3  14   3      127.86      134.12     34.71 o
   4  14   3     9133.29     9082.28    326.22 o
   5  14   3       21.48        3.28     43.90 o
   6  14   3    14132.88    13907.42    439.58 o
   7  14   3       94.85       70.28     93.34 o
   8  14   3    12631.93    12776.78    444.69 o
   9  14   3        4.60       41.50     60.76 o
  10  14   3     4798.24     4704.02    280.91 o
 -10  15   3      211.30      199.23    102.33 o
  -9  15   3     4022.89     3897.19    362.35 o
  -8  15   3     2324.42     2129.34    257.04 o
  -7  15   3    11455.54    11208.13    590.91 o
  -6  15   3      581.00      372.12    114.13 o
  -5  15   3     4782.46     4765.03    347.79 o
  -4  15   3      983.20     1098.87    164.60 o
  -3  15   3    15488.29    15840.61    403.61 o
  -2  15   3      247.91      203.90     55.92 o
  -1  15   3      850.04      809.24    115.02 o
   0  15   3     1074.16      936.58     70.55 o
   1  15   3    16975.72    18187.32    361.28 o
   2  15   3      100.07       73.54     40.09 o
   3  15   3      395.44      470.54     71.79 o
   4  15   3      133.28      123.07    167.89 o
   5  15   3    15677.76    16531.53    481.09 o
   6  15   3      104.77      116.86     46.72 o
   7  15   3      329.66      128.74    135.93 o
   8  15   3      393.72      481.88    150.19 o
   9  15   3     7327.00     7190.46    343.00 o
  -9  16   3      384.56      547.10    143.83 o
  -8  16   3     1378.50     1249.47    210.88 o
  -7  16   3     1272.64     1187.78    194.92 o
  -6  16   3      281.38      200.71    106.79 o
  -5  16   3      412.30      369.02    116.47 o
  -4  16   3      841.79      779.05    148.54 o
  -3  16   3       11.56       80.29     77.49 o
  -2  16   3        2.20       93.00     60.65 o
  -1  16   3     5420.64     5149.42    189.57 o
   0  16   3     1874.58     1876.24    113.81 o
   1  16   3      136.28       93.73     81.33 o
   2  16   3      412.46      363.72    184.83 o
   3  16   3     5302.31     4932.73    241.33 o
   4  16   3     1806.30     1873.96    155.89 o
   5  16   3        8.63       45.27     48.43 o
   6  16   3     1095.13     1237.18    133.86 o
   7  16   3     1790.78     2060.35    468.93 o
   8  16   3      188.65      293.98     86.34 o
  -8  17   3     1353.19     1326.36    218.51 o
  -7  17   3     1348.87     1318.36    214.74 o
  -6  17   3     7317.80     6580.52    460.83 o
  -5  17   3      736.96      700.04    152.40 o
  -4  17   3     1458.61      990.30    167.17 o
  -3  17   3     1836.12     1848.06    214.69 o
  -2  17   3    13902.23    14465.97    608.95 o
  -1  17   3       51.39      148.14     58.18 o
   0  17   3     3115.25     3022.76    293.34 o
   1  17   3       55.12      -17.61     89.57 o
   2  17   3     4806.72     5763.01    412.27 o
   3  17   3       86.17      131.31     49.44 o
   4  17   3     3111.64     3176.43    204.42 o
   5  17   3      177.57      198.51     71.41 o
   6  17   3     6316.96     6396.41    367.56 o
   7  17   3        0.61       32.40     99.94 o
  -6  18   3      326.19      282.46    100.85 o
  -5  18   3     1636.17     1519.96    226.20 o
  -4  18   3     2782.20     2538.49    270.46 o
  -3  18   3      665.59      958.97    167.60 o
  -2  18   3     1719.06     1681.02    234.01 o
  -1  18   3     3665.96     3516.53    326.12 o
   0  18   3      239.45      162.80     92.51 o
   1  18   3       86.77      -21.88     91.07 o
   2  18   3        0.44      -51.86     92.27 o
   3  18   3     2381.79     2207.81    257.81 o
   4  18   3      169.19       42.27     80.19 o
   5  18   3      113.79       99.56     56.72 o
   6  18   3      125.77      267.35     75.69 o
  -2  19   3     1336.04     1443.15    229.65 o
  -1  19   3        7.70      204.29    115.26 o
   0  19   3       90.14      101.36     85.42 o
   1  19   3     1047.19     1280.19    211.87 o
   2  19   3      302.21      335.23    124.01 o
   3  19   3      197.39      344.39    127.63 o
   4  19   3      396.26      257.80    121.33 o
 -15   0   4      208.03       96.40     72.20 o
 -14   0   4     8591.84     8109.62    465.73 o
 -13   0   4     4045.27     4264.46    318.40 o
 -12   0   4     2756.78     2826.98    242.97 o
 -11   0   4      754.79      691.63    117.30 o
 -10   0   4    22818.18    22762.34    705.16 o
  -9   0   4    11461.99    11220.38    442.90 o
  -8   0   4    39141.07    40049.81    961.38 o
  -7   0   4       52.18       50.60     40.56 o
  -6   0   4     2694.09     3549.64    111.58 o
  -5   0   4     8249.64     8638.92    211.41 o
  -4   0   4    61423.66    62442.55   1303.53 o
  -3   0   4      633.04      692.89     67.04 o
  -2   0   4    44865.63    42896.69    861.50 o
  -1   0   4     2362.25     2267.38    127.51 o
   0   0   4   115504.87   111066.62   1502.18 o
   1   0   4      117.66      152.81     39.32 o
   2   0   4    76451.72    74071.06   1413.47 o
   3   0   4      187.05      249.40     58.01 o
   4   0   4    77919.31    77649.92   1556.90 o
   5   0   4       91.70       70.41     44.38 o
   6   0   4     8245.95     8912.44    390.09 o
   7   0   4      346.91      203.52     73.09 o
   8   0   4    50812.26    52509.30   1305.39 o
   9   0   4       42.13      208.87     88.85 o
  10   0   4      611.34      413.32    115.66 o
  11   0   4      401.89      462.80    131.41 o
  12   0   4    13887.57    14615.88    699.03 o
  15   0   4      190.40      188.35     90.74 o
 -15   1   4     2440.72     2029.54    170.84 o
 -14   1   4     5123.73     5469.61    266.38 o
 -13   1   4     3325.48     3575.05    204.66 o
 -12   1   4     1383.10     1416.92    122.54 o
 -11   1   4       53.78       31.89     80.75 o
 -10   1   4     1210.19     1355.52    182.58 o
  -9   1   4    16949.71    17049.98    487.47 o
  -8   1   4    11389.63    11639.04    301.40 o
  -7   1   4      104.79      141.09     36.08 o
  -6   1   4       23.72       13.72     15.23 o
  -5   1   4    22345.98    22401.95    250.80 o
  -4   1   4     3681.93     3582.57     84.74 o
  -3   1   4      202.83      199.90     27.93 o
  -2   1   4     7630.38     7518.72    139.45 o
  -1   1   4    24867.47    24632.42    306.54 o
   0   1   4    19133.06    18790.48    216.99 o
   1   1   4      875.79      880.63     43.69 o
   2   1   4     2803.97     2853.95     88.67 o
   3   1   4    23215.42    23167.25    420.67 o
   4   1   4     4824.87     4774.07    173.80 o
   5   1   4    18566.88    18931.64    789.21 o
   6   1   4    15641.10    16465.90    530.32 o
   7   1   4     9019.74     8421.26    284.58 o
   8   1   4      423.48      421.82    134.06 o
   9   1   4     3472.75     3531.91    257.30 o
  10   1   4     2570.62     2481.91    178.52 o
  11   1   4     3854.00     3790.12    281.00 o
  12   1   4       87.76      101.37     76.13 o
  13   1   4     1288.63     1604.63    231.92 o
  15   1   4      671.14      691.27    111.04 o
 -15   2   4     3874.88     3799.80    346.84 o
 -14   2   4      218.16      251.33    100.66 o
 -13   2   4      107.65       40.44     43.56 o
 -12   2   4     4768.19     4380.96    449.60 o
 -11   2   4     6587.18     6654.43    255.44 o
 -10   2   4     1808.91     1809.33    123.96 o
  -9   2   4        0.82       -4.87     33.61 o
  -8   2   4     2283.44     2263.64    123.44 o
  -7   2   4    19609.99    19687.43    325.25 o
  -6   2   4     3938.88     4149.84    101.29 o
  -5   2   4      240.40      211.42     21.13 o
  -4   2   4      843.16      777.45     36.01 o
  -3   2   4    57432.82    57581.29    739.87 o
  -2   2   4     5238.75     5031.23    109.15 o
  -1   2   4    15806.79    15289.00    341.26 o
   0   2   4     1455.48     1429.46     46.81 o
   1   2   4    39856.05    39154.12    729.57 o
   2   2   4     1260.23     1242.19     50.75 o
   3   2   4      200.70      161.14     26.97 o
   4   2   4       32.01       32.70     21.82 o
   5   2   4    45658.88    45358.09   1161.88 o
   6   2   4      377.38      404.21     60.05 o
   7   2   4    13639.74    13368.60    371.10 o
   8   2   4      124.80      141.12     48.86 o
   9   2   4     9894.39     9909.92    347.75 o
  10   2   4       15.34      -10.56     72.63 o
  11   2   4     4455.80     4667.00    361.91 o
  12   2   4        2.89       83.85    103.04 o
  13   2   4     2279.40     2357.09    285.52 o
  14   2   4      303.07      335.94    132.13 o
 -15   3   4     2681.06     2587.02    286.29 o
 -14   3   4      806.60      855.18    107.78 o
 -13   3   4      122.20       75.99     89.98 o
 -12   3   4    13285.06    12992.26    463.19 o
 -11   3   4     3453.68     3507.44    180.99 o
 -10   3   4     1949.46     1932.04    147.90 o
  -9   3   4     3259.08     3294.66    161.94 o
  -8   3   4     4676.11     4350.90    458.24 o
  -7   3   4     1101.93     1121.43     65.32 o
  -6   3   4    25550.08    26292.89    373.98 o
  -5   3   4     2039.57     2100.13     78.55 o
  -4   3   4     9667.51     9396.37    137.71 o
  -3   3   4      123.80      164.18     15.77 o
  -2   3   4    35378.70    33691.32    475.06 o
  -1   3   4        4.20       65.35     24.52 o
   0   3   4     6903.62     6712.60    113.26 o
   1   3   4      232.08      249.32     20.53 o
   2   3   4    40175.69    40725.63    552.51 o
   3   3   4       77.96      101.15     22.20 o
   4   3   4     7409.95     7759.95    184.35 o
   5   3   4      387.90      257.23     46.71 o
   6   3   4    37170.45    36886.24    699.37 o
   7   3   4     1605.48     1511.60    122.42 o
   8   3   4     1328.97     1214.48    163.12 o
   9   3   4        7.74      102.84     76.90 o
  10   3   4    13902.10    14937.41    650.54 o
  11   3   4      502.24      276.12     95.15 o
  12   3   4      475.39      510.79    124.44 o
  13   3   4      194.66      278.66    127.22 o
  14   3   4     5796.23     6346.77    483.42 o
 -15   4   4       92.66      192.84    124.07 o
 -14   4   4      495.35      510.62    138.20 o
 -13   4   4     1145.11     1250.10    137.31 o
 -12   4   4      311.04      276.38     67.02 o
 -11   4   4       71.19      111.12     43.82 o
 -10   4   4     8145.64     8532.54    272.88 o
  -9   4   4      343.49      335.85     53.12 o
  -8   4   4     6218.92     6378.61    205.89 o
  -7   4   4      221.94      270.14     34.65 o
  -6   4   4       26.92       39.39     20.02 o
  -5   4   4      438.14      446.30     27.96 o
  -4   4   4     6826.05     7372.41    157.05 o
  -3   4   4     3033.85     2787.18     66.43 o
  -2   4   4     3197.20     3199.59    105.16 o
  -1   4   4      507.35      505.53     70.22 o
   0   4   4      852.46      788.86     35.03 o
   1   4   4     1083.80     1047.22     45.17 o
   2   4   4       59.54       68.91     21.12 o
   3   4   4       56.68       39.11     21.14 o
   4   4   4    15897.17    18291.92    311.39 o
   5   4   4     1723.61     1675.25    163.79 o
   6   4   4     2688.26     3105.62    232.07 o
   7   4   4      677.56      553.21    111.04 o
   8   4   4       56.93      119.60     73.00 o
   9   4   4       63.04       15.63     58.58 o
  10   4   4        4.89       11.81     66.85 o
  11   4   4      125.62      137.94     82.23 o
  12   4   4     2297.81     2046.86    253.54 o
  13   4   4       26.59      -56.43    100.48 o
  14   4   4       53.16       74.03    110.98 o
 -15   5   4      830.17      595.01    147.74 o
 -14   5   4      933.66      955.64    183.25 o
 -13   5   4     4373.28     4778.12    373.99 o
 -12   5   4      299.27      305.38    101.69 o
 -11   5   4      212.32      181.73    125.82 o
 -10   5   4     5042.80     5024.56    199.46 o
  -9   5   4     2740.01     2762.38    245.56 o
  -8   5   4     2157.89     2148.33    111.62 o
  -7   5   4     1525.80     1442.07     70.32 o
  -6   5   4     7962.46     7533.99    159.70 o
  -5   5   4     8789.39     9115.66    135.44 o
  -4   5   4     1937.39     1829.42     48.46 o
  -3   5   4      435.21      333.18     22.68 o
  -2   5   4    14431.10    13178.85    254.67 o
  -1   5   4     5817.43     6114.56    292.13 o
   0   5   4     3967.04     3777.80     98.06 o
   1   5   4     4230.18     4139.54     94.98 o
   2   5   4     9051.69     8606.34    153.43 o
   3   5   4    18214.49    18458.32    302.16 o
   4   5   4     2108.38     2635.52    104.31 o
   5   5   4      823.89      831.70     79.62 o
   6   5   4    14486.05    14504.98    552.70 o
   7   5   4     3370.05     3469.44    265.41 o
   8   5   4       90.46      106.15     68.28 o
   9   5   4     1045.31     1067.28    163.79 o
  10   5   4     6211.41     6013.60    397.69 o
  11   5   4     1868.31     2105.22    250.30 o
  12   5   4       93.16       93.18     96.68 o
  13   5   4     1540.59     1468.58    224.89 o
  14   5   4     2445.26     2752.27    513.64 o
 -14   6   4       75.35      240.54    107.62 o
 -13   6   4        9.34      -30.62     84.21 o
 -12   6   4     1672.01     1621.82    214.91 o
 -11   6   4     3567.48     3554.76    224.92 o
 -10   6   4      348.82      349.39     55.38 o
  -9   6   4      141.07       92.32     73.01 o
  -8   6   4     1802.62     1844.64     97.94 o
  -7   6   4    11009.87    10682.69    205.42 o
  -6   6   4      237.61      223.11     27.73 o
  -5   6   4        1.59       32.85     11.31 o
  -4   6   4     2832.42     2655.55     56.00 o
  -3   6   4     8256.60     7516.52    238.74 o
  -2   6   4     1378.25     1314.09     58.71 o
  -1   6   4      761.12      751.15     61.64 o
   0   6   4     5582.64     5290.87    105.44 o
   1   6   4    25371.78    25236.98    553.74 o
   2   6   4        4.15        7.25     17.17 o
   3   6   4     1624.79     1499.49     73.77 o
   4   6   4      582.43      531.23     71.89 o
   5   6   4     3380.60     2880.10    145.55 o
   6   6   4       72.67      145.68    100.30 o
   7   6   4      918.83     1068.63    152.38 o
   8   6   4      824.10      946.01    145.52 o
   9   6   4     8635.96     7891.09    448.54 o
  10   6   4       81.43       18.87     72.07 o
  11   6   4      869.44     1131.74    186.26 o
  12   6   4      831.68      677.01    155.07 o
  13   6   4     2577.99     2353.38    208.10 o
  14   6   4      122.02      132.83     73.13 o
 -14   7   4      985.03     1125.58    209.70 o
 -13   7   4     3120.37     2849.95    305.81 o
 -12   7   4      889.63      802.66    159.08 o
 -11   7   4       47.40     -123.65     82.43 o
 -10   7   4     8675.71     8592.33    249.17 o
  -9   7   4     7395.09     7896.60    221.47 o
  -8   7   4       86.18      105.82     23.98 o
  -7   7   4       16.39       24.10     20.07 o
  -6   7   4      567.24      516.36     44.63 o
  -5   7   4    11026.44    10640.23    194.68 o
  -4   7   4     3164.58     3089.66     82.15 o
  -3   7   4      111.73      102.92     23.26 o
  -2   7   4     5194.75     5180.34    188.85 o
  -1   7   4    17496.60    18515.00    517.82 o
   0   7   4     2821.62     2780.42    123.34 o
   1   7   4     2598.13     2460.66     96.15 o
   2   7   4     1846.17     1883.83     78.24 o
   3   7   4     3767.97     3448.65    115.13 o
   4   7   4      354.64      420.37     55.36 o
   5   7   4     2561.77     2420.13    132.06 o
   6   7   4      402.06      482.73     65.54 o
   7   7   4     5056.18     4329.10    308.13 o
   8   7   4      240.80      297.46    100.79 o
   9   7   4     4412.89     4405.54    335.73 o
  10   7   4     1034.03      976.11    166.93 o
  11   7   4     2708.16     2392.17    270.76 o
  12   7   4      723.61      540.97     95.05 o
  13   7   4      658.65      785.69    122.72 o
  14   7   4      522.99      546.86    277.96 o
 -14   8   4     6367.13     5996.57    469.38 o
 -13   8   4     4075.14     5011.30    410.99 o
 -12   8   4     3067.72     2632.34    285.16 o
 -11   8   4       78.34       68.64     87.97 o
 -10   8   4      934.45     1140.80    176.51 o
  -9   8   4     3121.62     2895.47    163.30 o
  -8   8   4     2369.05     2349.44    135.89 o
  -7   8   4       50.50       66.17     24.91 o
  -6   8   4    17542.66    18225.72    403.67 o
  -5   8   4     4737.47     4890.79    211.94 o
  -4   8   4    40234.89    39073.09    796.25 o
  -3   8   4       61.74       51.12     11.29 o
  -2   8   4     4368.61     4137.86    123.61 o
  -1   8   4     2621.06     2520.77    176.64 o
   0   8   4    44375.94    45479.39    587.89 o
   1   8   4       45.85       39.45     20.31 o
   2   8   4      164.33      132.81     22.15 o
   3   8   4      186.17      182.73     29.69 o
   4   8   4    38215.69    39792.32   1035.00 o
   5   8   4      541.60      570.42     64.71 o
   6   8   4     2701.78     2662.43    144.01 o
   7   8   4        8.01        6.43     30.92 o
   8   8   4    28152.66    28232.04    921.31 o
   9   8   4      125.57       85.16     64.02 o
  10   8   4      985.03     1050.50    171.10 o
  11   8   4       89.53      115.09    124.96 o
  12   8   4    10655.40    10983.86    668.33 o
  13   8   4      508.37      434.65     99.10 o
 -13   9   4     2131.72     2470.28    294.98 o
 -12   9   4     4138.83     3940.36    361.82 o
 -11   9   4     1546.55     1512.93    215.72 o
 -10   9   4      196.41       76.76     70.53 o
  -9   9   4     2409.55     2376.95    147.48 o
  -8   9   4     5894.79     5934.60    254.48 o
  -7   9   4       38.66       63.64     25.31 o
  -6   9   4        3.10       31.90     21.21 o
  -5   9   4    17572.43    18155.17    366.21 o
  -4   9   4     2980.88     2689.69    151.26 o
  -3   9   4        3.75       23.19     14.34 o
  -2   9   4     1026.42     1079.97     66.63 o
  -1   9   4    16192.10    16391.58    521.77 o
   0   9   4     5124.79     5091.87    192.54 o
   1   9   4     2250.67     2163.56     94.48 o
   2   9   4    16957.75    17696.23    408.67 o
   3   9   4     8407.94     8348.08    196.21 o
   4   9   4     7653.15     7985.02    295.00 o
   5   9   4       29.86       19.37     25.93 o
   6   9   4     4213.65     4385.84    183.47 o
   7   9   4     7757.56     7557.11    257.42 o
   8   9   4       87.15       39.33     62.39 o
   9   9   4     2541.94     2739.44    274.77 o
  10   9   4     3114.20     3137.12    299.28 o
  11   9   4     1743.20     1854.65    220.25 o
  12   9   4      360.14      428.49    125.79 o
  13   9   4     2020.36     2190.40    201.27 o
 -13  10   4     2874.59     2621.00    311.40 o
 -12  10   4     1676.85     1490.98    233.26 o
 -11  10   4     7011.00     7170.10    482.08 o
 -10  10   4     2525.91     2326.79    155.91 o
  -9  10   4      105.70      115.99     79.59 o
  -8  10   4     4850.18     4683.93    199.63 o
  -7  10   4    11084.26    11121.67    305.71 o
  -6  10   4     4153.12     4052.02    162.46 o
  -5  10   4     4201.86     4134.33    154.40 o
  -4  10   4      229.32      142.98     63.56 o
  -3  10   4    32472.63    31014.48   1199.55 o
  -2  10   4     1558.69     1398.93     59.04 o
  -1  10   4     1521.31     1498.31     65.66 o
   0  10   4       12.16       38.50     34.45 o
   1  10   4    40491.41    39519.61    547.71 o
   2  10   4     2846.57     2984.13    171.23 o
   3  10   4    10210.21    10619.58    229.32 o
   4  10   4        0.66       -3.18     23.69 o
   5  10   4    24332.98    25278.17    501.03 o
   6  10   4       72.23       55.01     28.98 o
   7  10   4     4080.71     4854.25    343.14 o
   8  10   4      376.13      279.52     91.57 o
   9  10   4     4611.35     5145.52    265.72 o
  10  10   4       11.06       -4.89     66.55 o
  11  10   4     4783.05     5018.11    285.40 o
  12  10   4      340.43      167.41    120.36 o
 -12  11   4     3845.40     3631.17    363.77 o
 -11  11   4     3411.34     3280.54    329.08 o
 -10  11   4     3599.37     3644.80    333.48 o
  -9  11   4      482.02      389.96     65.05 o
  -8  11   4    15610.25    15526.06    578.93 o
  -7  11   4      364.56      314.26     52.99 o
  -6  11   4     8727.72     8891.26    258.03 o
  -5  11   4       25.72       24.76     24.99 o
  -4  11   4     9770.74    10029.91    541.92 o
  -3  11   4      231.80      204.80     17.20 o
  -2  11   4    17846.97    17849.90    303.59 o
  -1  11   4      710.23      622.58     71.55 o
   0  11   4     4501.00     4297.46    140.15 o
   1  11   4        3.61      -20.62     27.04 o
   2  11   4    32493.66    32853.82    487.15 o
   3  11   4      547.81      450.78     51.81 o
   4  11   4       23.77       40.73     32.53 o
   5  11   4       28.40       -6.69     26.83 o
   6  11   4    20495.31    20009.45    749.30 o
   7  11   4        0.62       33.49     46.97 o
   8  11   4      161.15      151.72     60.91 o
   9  11   4       10.09       35.13     56.73 o
  10  11   4    14382.23    13489.56    470.06 o
  11  11   4      117.89      103.28     61.17 o
  12  11   4      110.13      158.68     62.84 o
 -12  12   4      257.96      255.50    124.02 o
 -11  12   4      766.15      796.74    186.78 o
 -10  12   4     2174.30     2320.68    277.39 o
  -9  12   4      509.05      530.77    142.89 o
  -8  12   4       47.16      -35.97     63.60 o
  -7  12   4     1370.87     1354.99    141.95 o
  -6  12   4     3853.70     3617.63    162.14 o
  -5  12   4       15.07       13.85     29.64 o
  -4  12   4     4220.31     3914.28    157.37 o
  -3  12   4     2728.18     2438.29    187.55 o
  -2  12   4     1095.81     1054.53     56.59 o
  -1  12   4      241.83      187.77     29.13 o
   0  12   4     4362.35     4259.85    144.49 o
   1  12   4     4790.01     4633.02    156.19 o
   2  12   4     6108.17     6047.72    185.38 o
   3  12   4     1096.17     1110.13     64.51 o
   4  12   4     5362.92     5797.35    174.66 o
   5  12   4     1326.54     1405.49    124.91 o
   6  12   4     2085.11     2175.08    163.60 o
   7  12   4      329.61      411.55     79.61 o
   8  12   4     3362.30     3710.85    225.65 o
   9  12   4      665.58      475.48    171.78 o
  10  12   4        1.31      -60.83     72.24 o
  11  12   4      569.80      721.02    121.58 o
 -11  13   4       10.83      -53.62     69.45 o
 -10  13   4     2882.60     2787.31    310.76 o
  -9  13   4     6866.93     6870.19    466.73 o
  -8  13   4        5.30       84.49     96.19 o
  -7  13   4       83.29      -23.75     74.06 o
  -6  13   4       45.32       36.01     61.26 o
  -5  13   4     5041.39     4963.66    190.86 o
  -4  13   4      115.13      158.07     38.20 o
  -3  13   4     1919.44     1926.91    114.39 o
  -2  13   4     2074.90     2064.21     83.80 o
  -1  13   4    14583.20    15036.65    274.53 o
   0  13   4     2264.42     2330.61    110.87 o
   1  13   4     2510.32     2491.97    117.48 o
   2  13   4     3563.84     3725.98    147.39 o
   3  13   4    10798.08    10439.21    262.38 o
   4  13   4      148.80      270.07     65.11 o
   5  13   4     1940.70     1929.59    150.06 o
   6  13   4       15.30       63.42     76.71 o
   7  13   4     7669.40     7734.25    479.43 o
   8  13   4      247.41      221.85     65.96 o
   9  13   4     2724.49     2459.51    196.58 o
  10  13   4      542.86      505.82    106.12 o
  11  13   4     2240.00     2590.74    217.49 o
 -10  14   4      209.45       90.82     97.16 o
  -9  14   4       13.33       -0.90     86.42 o
  -8  14   4     1249.65     1420.64    213.69 o
  -7  14   4      244.58      180.28     97.29 o
  -6  14   4     1965.20     2226.90    253.04 o
  -5  14   4      867.05     1068.93    175.62 o
  -4  14   4     3917.71     3886.68    299.76 o
  -3  14   4      492.13      443.77     59.23 o
  -2  14   4      254.77      273.97     49.03 o
  -1  14   4        1.63      -10.22     22.42 o
   0  14   4     1571.39     1552.66     94.85 o
   1  14   4      321.00      295.18     44.95 o
   2  14   4      110.80      102.56     35.20 o
   3  14   4       28.44       39.39     28.93 o
   4  14   4     4273.50     3926.63    214.45 o
   5  14   4     1623.85     1463.42    139.03 o
   6  14   4      340.68      285.29    109.93 o
   7  14   4      349.77      264.03    127.06 o
   8  14   4     2041.93     1807.28    221.26 o
   9  14   4       98.27       74.59    100.34 o
  10  14   4       17.90      -45.59     53.85 o
 -10  15   4      565.48      937.51    200.85 o
  -9  15   4      569.90      814.80    185.97 o
  -8  15   4        9.29      -28.98     62.02 o
  -7  15   4      117.46       98.77     84.68 o
  -6  15   4     2142.42     1956.85    237.72 o
  -5  15   4     2949.84     3107.37    284.54 o
  -4  15   4      100.16       26.80     73.64 o
  -3  15   4      508.11      416.31    109.79 o
  -2  15   4      896.74      866.04     85.46 o
  -1  15   4      791.75      892.28     76.70 o
   0  15   4       63.67       94.15     33.34 o
   1  15   4      233.42      280.04     62.74 o
   2  15   4      290.59      325.37     51.51 o
   3  15   4      896.55      843.18    129.56 o
   4  15   4        0.54      -14.95     46.87 o
   5  15   4      345.83      479.21    132.82 o
   6  15   4        8.62       -0.06     48.55 o
   7  15   4      431.72      535.19     96.10 o
   8  15   4      822.57      898.12    127.94 o
   9  15   4      167.21       16.02     78.45 o
  -9  16   4     1213.78     1377.05    232.72 o
  -8  16   4      695.13      771.93    174.90 o
  -7  16   4      131.90      274.61    112.52 o
  -6  16   4      489.85      720.24    159.04 o
  -5  16   4      473.96      507.22    123.42 o
  -4  16   4     3645.94     3825.60    315.04 o
  -3  16   4      254.52      284.85     90.79 o
  -2  16   4      810.93      896.01    156.68 o
  -1  16   4      669.98      765.69     98.97 o
   0  16   4    11307.34    11798.31    298.34 o
   1  16   4     1224.99     1455.26    205.70 o
   2  16   4       22.31       65.71     39.63 o
   3  16   4      699.27      609.14     90.21 o
   4  16   4     7272.65     7095.30    308.05 o
   5  16   4      411.56      385.60     82.90 o
   6  16   4      104.59       52.14     50.65 o
   7  16   4       28.51       19.93     54.93 o
   8  16   4     1859.55     1829.00    198.47 o
  -7  17   4      124.76      332.87    137.24 o
  -6  17   4      130.56      142.75    100.39 o
  -5  17   4      439.99      595.39    143.88 o
  -4  17   4     3326.42     3411.43    307.13 o
  -3  17   4      470.90      329.42    111.60 o
  -2  17   4     1191.93     1274.92    165.67 o
  -1  17   4     2363.12     2493.99    181.45 o
   0  17   4     1022.33     1028.53    182.55 o
   1  17   4       45.01      -10.27     75.27 o
   2  17   4      423.68      348.05    102.05 o
   3  17   4     2711.68     2843.03    329.91 o
   4  17   4       34.98      -24.51     50.96 o
   5  17   4        3.13       20.73    114.17 o
   6  17   4     2301.02     1854.04    173.62 o
   7  17   4      550.19      661.60    111.71 o
  -6  18   4      362.81      229.32    105.36 o
  -5  18   4      470.02      486.50    127.65 o
  -4  18   4     1408.36     1350.57    205.91 o
  -3  18   4     8513.56     8979.82    502.41 o
  -2  18   4     2158.02     1519.15    230.91 o
  -1  18   4     1545.53     1760.20    242.67 o
   0  18   4       61.82       14.02     86.30 o
   1  18   4     8923.52     8768.17    541.92 o
   2  18   4       29.05      -19.78     81.34 o
   3  18   4     1409.20     1104.52    203.41 o
   4  18   4       21.22      -97.27     98.90 o
   5  18   4     3449.39     3724.82    236.17 o
  -4  19   4     5847.90     6276.01    442.96 o
  -3  19   4       50.75       62.89    101.88 o
  -2  19   4     8575.61     8415.36    545.72 o
  -1  19   4       81.55       24.15     84.62 o
   0  19   4     1166.41     1198.10    213.10 o
   1  19   4       11.13       15.60     93.15 o
   2  19   4     5834.12     6110.71    463.10 o
   3  19   4       50.59       48.78     96.26 o
 -15   1   5     2083.65     2178.66    243.58 o
 -14   1   5      722.84      951.06    115.79 o
 -13   1   5     1588.17     1670.53    225.01 o
 -12   1   5     7065.83     7279.53    285.11 o
 -11   1   5     1338.65     1352.17    116.84 o
 -10   1   5     2140.80     2114.98    178.59 o
  -9   1   5     9358.20     9211.54    283.19 o
  -8   1   5     4280.62     4368.02    177.36 o
  -7   1   5     8991.82     8962.56    251.55 o
  -6   1   5        8.52       47.42     16.92 o
  -5   1   5    17795.67    18288.43    260.61 o
  -4   1   5      564.16      540.24     34.97 o
  -3   1   5     6360.81     6417.83    140.22 o
  -2   1   5     1409.43     1265.34     60.86 o
  -1   1   5    21707.25    21375.22    267.91 o
   0   1   5     4170.43     4152.36     98.42 o
   1   1   5    29572.21    29446.96    393.79 o
   2   1   5     3423.83     3214.45    100.41 o
   3   1   5    16659.63    16725.46    283.76 o
   4   1   5     5459.10     5503.72    156.11 o
   5   1   5      141.22      205.45     58.95 o
   6   1   5     7122.17     7140.74    251.82 o
   7   1   5    15517.39    14357.26    395.70 o
   8   1   5     3346.89     3495.78    239.88 o
   9   1   5      114.04       88.01     57.92 o
  10   1   5      946.92      884.30    113.67 o
  11   1   5    10138.07    10278.68    621.57 o
  12   1   5     1528.17     1462.84    158.04 o
  13   1   5      997.58      980.81    193.50 o
 -15   2   5     1892.54     1973.92    245.48 o
 -14   2   5     3689.37     3579.60    216.06 o
 -13   2   5       20.50       62.91     47.76 o
 -12   2   5     2509.18     2557.27    307.73 o
 -11   2   5     1230.56     1101.02    105.51 o
 -10   2   5     9051.91     8650.03    284.88 o
  -9   2   5     3115.08     3083.01    156.53 o
  -8   2   5      655.40      716.05    109.88 o
  -7   2   5     7558.66     7696.75    180.70 o
  -6   2   5    14578.25    14812.54    288.35 o
  -5   2   5     1284.43     1212.87     51.57 o
  -4   2   5        4.20       42.82     16.06 o
  -3   2   5     2304.46     2176.11     76.23 o
  -2   2   5    16666.21    15727.50    246.12 o
  -1   2   5     1506.89     1401.32     53.42 o
   0   2   5       12.10       40.21     12.45 o
   1   2   5     2767.89     2777.33     75.31 o
   2   2   5    47892.68    46761.53   1037.25 o
   3   2   5       74.88       55.57     36.93 o
   4   2   5     4836.18     4963.91    147.09 o
   5   2   5      746.02      607.35     70.35 o
   6   2   5    27827.62    28853.53   1039.73 o
   7   2   5       48.76       92.61     42.69 o
   8   2   5     1029.37      930.08    101.58 o
   9   2   5       22.98       65.91     46.28 o
  10   2   5     4605.51     4948.65    258.33 o
  11   2   5        0.23       54.68     80.96 o
  12   2   5     1987.04     2232.49    269.55 o
  13   2   5      205.72      331.39    169.43 o
  14   2   5      750.74      597.69    178.41 o
 -15   3   5      300.53      318.45    121.93 o
 -14   3   5     6067.30     6029.29    428.13 o
 -13   3   5     1003.84      929.20    108.64 o
 -12   3   5     3469.92     3326.90    186.88 o
 -11   3   5     2092.48     2273.03    148.14 o
 -10   3   5     3327.46     3059.43    196.95 o
  -9   3   5       31.10       47.33     39.39 o
  -8   3   5     4777.89     4441.77    176.96 o
  -7   3   5    10563.97    10903.13    217.87 o
  -6   3   5        1.54       25.47     16.22 o
  -5   3   5      894.39      921.99     43.16 o
  -4   3   5    26208.19    26031.14    295.35 o
  -3   3   5     7690.73     7481.62    150.72 o
  -2   3   5        0.27       14.71     15.66 o
  -1   3   5      151.58      151.24     25.40 o
   0   3   5    45866.79    45218.15    448.66 o
   1   3   5    17343.58    17854.28    283.72 o
   2   3   5      135.52      129.07     21.02 o
   3   3   5      446.20      438.60     36.82 o
   4   3   5    22828.15    22957.67    373.45 o
   5   3   5     2950.82     3144.92    198.44 o
   6   3   5     2532.17     2231.37    139.63 o
   7   3   5     4257.16     4450.80    371.48 o
   8   3   5     3534.65     3499.60    196.27 o
   9   3   5       22.66       41.50     44.09 o
  10   3   5     2885.92     2847.85    280.93 o
  11   3   5      372.70      334.49    112.69 o
  12   3   5     2231.71     2254.45    274.15 o
  13   3   5      379.21      417.64    136.09 o
  14   3   5     3609.64     2623.88    317.14 o
 -15   4   5      616.06      620.59    161.67 o
 -14   4   5     1978.53     2108.63    261.75 o
 -13   4   5     4654.10     5034.65    357.98 o
 -12   4   5     7218.38     7385.28    281.21 o
 -11   4   5     4805.89     4549.99    208.34 o
 -10   4   5     1047.98     1045.30    112.51 o
  -9   4   5    11008.94    11231.96    337.90 o
  -8   4   5     7260.62     7088.37    295.93 o
  -7   4   5    20494.79    20990.13    550.96 o
  -6   4   5       65.77       75.74     17.22 o
  -5   4   5    32687.91    33592.91    366.00 o
  -4   4   5     4302.25     4002.99     83.79 o
  -3   4   5    54874.80    53764.05   1425.69 o
  -2   4   5       57.33      108.13     25.11 o
  -1   4   5    55514.12    56549.81    808.34 o
   0   4   5     9348.92     9379.61    134.84 o
   1   4   5    45073.35    44804.21    418.78 o
   2   4   5      253.59      273.26     27.32 o
   3   4   5    20399.97    20010.60    309.82 o
   4   4   5     1664.27     1712.37     74.98 o
   5   4   5    38843.89    37006.57    673.81 o
   6   4   5        7.11        4.89     37.47 o
   7   4   5     2215.11     1956.15    202.31 o
   8   4   5       11.69      -33.77     64.02 o
   9   4   5    16757.74    16925.35    688.44 o
  10   4   5      333.69      330.90    106.47 o
  11   4   5     1079.14      730.41    150.44 o
  12   4   5      569.02      499.57    139.82 o
  13   4   5    11843.15    12239.03    669.17 o
  14   4   5       26.92      130.17    103.96 o
 -14   5   5     2196.55     2103.84    266.98 o
 -13   5   5        6.64      154.66     99.10 o
 -12   5   5     4077.12     4122.06    339.78 o
 -11   5   5     4964.03     5249.72    219.41 o
 -10   5   5     7162.89     7229.36    399.20 o
  -9   5   5      580.87      627.08     67.96 o
  -8   5   5    11343.14    11628.39    295.11 o
  -7   5   5     8249.26     8308.44    184.99 o
  -6   5   5     2486.42     2490.16     99.62 o
  -5   5   5      101.73      114.54     15.58 o
  -4   5   5    11340.78     9653.96    139.62 o
  -3   5   5    18264.38    18866.23    619.43 o
  -2   5   5      374.99      365.32     42.28 o
  -1   5   5      431.78      461.10     51.94 o
   0   5   5    36564.11    35943.95    393.59 o
   1   5   5     3614.21     3577.46     93.06 o
   2   5   5       69.98       73.17     22.30 o
   3   5   5    16777.62    17553.69    302.59 o
   4   5   5    14690.34    14321.74    352.48 o
   5   5   5     5791.44     5759.43    373.20 o
   6   5   5      669.84      631.27    120.96 o
   7   5   5     1603.75     1667.35    192.93 o
   8   5   5    11827.30    11919.11    549.46 o
   9   5   5      552.47      401.89    115.86 o
  10   5   5     2134.05     2337.75    260.58 o
  11   5   5       86.99      149.95     91.02 o
  12   5   5     2392.83     2469.67    288.60 o
  13   5   5      426.78      648.86    172.43 o
  14   5   5     2154.35     2358.05    308.62 o
 -14   6   5     3074.45     3298.73    337.66 o
 -13   6   5     2969.57     2703.63    295.18 o
 -12   6   5     1814.88     1625.59    223.24 o
 -11   6   5     2717.42     2713.81    151.76 o
 -10   6   5    21053.36    21959.21    574.79 o
  -9   6   5      758.73      853.28     75.70 o
  -8   6   5      661.48      613.29     50.06 o
  -7   6   5     2643.59     2480.87     92.71 o
  -6   6   5    19075.43    19080.96    292.44 o
  -5   6   5     6630.59     6583.30    111.10 o
  -4   6   5     1044.54     1240.79     45.34 o
  -3   6   5     3715.27     3837.62    123.17 o
  -2   6   5    61627.01    60952.73    902.93 o
  -1   6   5     6476.85     6458.08    372.09 o
   0   6   5     2475.49     2661.24     74.17 o
   1   6   5       11.75       20.25     15.33 o
   2   6   5    62507.45    62887.80    763.95 o
   3   6   5     2529.53     2324.84     96.99 o
   4   6   5     2189.94     2244.21    128.99 o
   5   6   5        0.22      -58.72     39.14 o
   6   6   5    22954.35    21429.70    728.80 o
   7   6   5      576.77      565.03    123.60 o
   8   6   5     3023.16     2776.28    262.84 o
   9   6   5      152.58       44.89     69.57 o
  10   6   5     7366.13     7359.47    459.32 o
  11   6   5     1068.61      918.72    178.49 o
  12   6   5     6375.46     6287.28    459.83 o
  13   6   5      176.59       56.81    102.12 o
  14   6   5     1028.64      990.44    141.53 o
 -14   7   5     1271.27     1245.15    219.24 o
 -13   7   5     1033.60     1121.37    196.40 o
 -12   7   5      183.43      127.59     79.15 o
 -11   7   5     5756.85     5840.51    412.61 o
 -10   7   5      806.53      751.45    148.87 o
  -9   7   5     4544.85     4561.81    166.24 o
  -8   7   5      205.00      254.56     32.01 o
  -7   7   5     9208.79     8904.96    182.23 o
  -6   7   5     3997.67     3568.70    209.72 o
  -5   7   5    20495.50    20388.35    364.89 o
  -4   7   5      480.63      494.28     36.79 o
  -3   7   5    29086.77    29364.84    472.91 o
  -2   7   5    11506.24    11549.11    259.83 o
  -1   7   5    38035.35    35480.61   1990.26 o
   0   7   5       81.86      115.35     19.11 o
   1   7   5     7030.12     6890.40    172.47 o
   2   7   5     2697.00     2729.57    104.61 o
   3   7   5    31564.85    30821.87    450.16 o
   4   7   5      288.25      240.86     48.29 o
   5   7   5     6223.31     5941.33    223.88 o
   6   7   5      226.77      311.42     88.81 o
   7   7   5    16775.21    17156.57    669.86 o
   8   7   5        5.55       81.01     78.54 o
   9   7   5        1.48      -50.30     76.30 o
  10   7   5      217.36      229.97    109.14 o
  11   7   5    11530.76    11606.64    618.18 o
  12   7   5       77.93      314.35    133.11 o
  13   7   5       16.54      156.49    109.73 o
 -14   8   5       17.10     -102.95    120.95 o
 -13   8   5      433.76      524.39    144.13 o
 -12   8   5      658.81      792.92    171.38 o
 -11   8   5      120.03      244.40    102.32 o
 -10   8   5     1298.63     1346.77    195.27 o
  -9   8   5     2769.64     2617.53    258.61 o
  -8   8   5     3633.27     2914.64    277.77 o
  -7   8   5       16.53       88.71     30.39 o
  -6   8   5     3610.64     3404.03    139.29 o
  -5   8   5     1299.96     1288.40     53.42 o
  -4   8   5        1.43        8.75      7.10 o
  -3   8   5       25.20       85.84     30.00 o
  -2   8   5      400.92      343.46     75.06 o
  -1   8   5      368.38      233.59     26.68 o
   0   8   5      313.31      334.97     32.99 o
   1   8   5     6579.13     6885.04    214.41 o
   2   8   5     2719.91     2813.96     92.77 o
   3   8   5     6937.54     6626.81    227.18 o
   4   8   5       24.59       32.00     35.05 o
   5   8   5     6419.03     6069.66    297.81 o
   6   8   5      784.30      602.49    124.89 o
   7   8   5      231.28      290.24     96.83 o
   8   8   5       63.40      197.65     88.43 o
   9   8   5        5.78       -6.17     71.93 o
  10   8   5      654.20      662.02    149.35 o
  11   8   5      639.56      557.25    143.87 o
  12   8   5       57.13      159.26    106.55 o
  13   8   5      436.94      613.77    118.61 o
 -13   9   5     1770.20     1351.23    230.94 o
 -12   9   5     2970.89     3174.95    322.78 o
 -11   9   5      752.53      660.33    145.98 o
 -10   9   5        4.22      -53.60     93.84 o
  -9   9   5     3536.91     3878.27    320.46 o
  -8   9   5    16147.47    15301.77    647.46 o
  -7   9   5       85.12       68.33     32.73 o
  -6   9   5      718.74      641.11     44.65 o
  -5   9   5     4168.30     3999.42    157.61 o
  -4   9   5     5109.91     4650.75    639.96 o
  -3   9   5     1973.35     1774.59    137.89 o
  -2   9   5      139.02      120.02     21.33 o
  -1   9   5     2156.40     1841.08    162.15 o
   0   9   5    13114.27    12807.56    338.89 o
   1   9   5      327.82      352.40     39.64 o
   2   9   5     3465.89     3622.10    109.26 o
   3   9   5     4114.06     4067.23    140.54 o
   4   9   5    17821.60    17511.04    406.37 o
   5   9   5     1040.74      904.07     86.48 o
   6   9   5     1590.36     1491.97    188.28 o
   7   9   5     3707.74     3505.57    300.03 o
   8   9   5     4255.03     4509.78    347.02 o
   9   9   5      845.06      742.02    149.52 o
  10   9   5     2529.31     2778.03    290.79 o
  11   9   5     2849.41     2779.07    302.73 o
  12   9   5     2993.13     3012.93    229.08 o
  13   9   5       27.27      -89.72    127.36 o
 -13  10   5       20.31       23.30     99.75 o
 -12  10   5        6.49      -21.86     81.06 o
 -11  10   5     2226.96     1967.77    254.21 o
 -10  10   5      983.83      782.83    167.93 o
  -9  10   5       77.39      111.49     83.93 o
  -8  10   5     2250.98     2049.07    124.00 o
  -7  10   5     1965.25     1942.48    111.79 o
  -6  10   5     1406.87     1226.98     80.00 o
  -5  10   5       54.80       36.43     17.11 o
  -4  10   5     1995.38     1872.60     84.01 o
  -3  10   5     5394.64     5227.53     90.52 o
  -2  10   5     3258.71     2958.87    141.78 o
  -1  10   5     1267.49     1383.61    147.08 o
   0  10   5     1919.37     1875.19    125.57 o
   1  10   5     4649.88     4719.26    164.54 o
   2  10   5     2858.77     2816.28    115.98 o
   3  10   5      412.34      417.13    124.35 o
   4  10   5        2.60       17.20     53.29 o
   5  10   5     2331.78     2225.67    235.96 o
   6  10   5     4123.23     4206.38    327.19 o
   7  10   5       28.90       84.52     88.27 o
   8  10   5       34.17       23.06     74.53 o
   9  10   5     2001.95     1938.39    240.13 o
  10  10   5      219.52      499.30    131.06 o
  11  10   5       53.64       93.66     77.65 o
  12  10   5      321.27      526.21    104.64 o
 -12  11   5     1077.39     1121.12    211.13 o
 -11  11   5      186.40       68.23     77.76 o
 -10  11   5       56.39      133.46     84.55 o
  -9  11   5      634.32      662.95    149.69 o
  -8  11   5     3464.41     3390.81    304.32 o
  -7  11   5      662.09      624.67     66.41 o
  -6  11   5      107.17      117.21     91.52 o
  -5  11   5       23.92       -9.43     27.85 o
  -4  11   5     7654.14     7476.06    262.95 o
  -3  11   5     1216.40     1159.43     55.67 o
  -2  11   5       95.93       89.19     19.40 o
  -1  11   5     1074.49      984.49     71.45 o
   0  11   5     4190.15     4155.94    210.62 o
   1  11   5      396.79      401.35    101.10 o
   2  11   5      653.62      646.36     81.48 o
   3  11   5       49.46       51.01     41.44 o
   4  11   5     2718.24     2325.37    235.00 o
   5  11   5      854.66      637.25    137.87 o
   6  11   5     2601.97     2257.65    245.19 o
   7  11   5      400.79      444.06    122.39 o
   8  11   5     2936.13     2864.20    284.53 o
   9  11   5        0.03      169.70     87.31 o
  10  11   5     2065.27     1880.89    304.66 o
  11  11   5       76.16      102.04    116.73 o
  12  11   5      524.96      550.03    107.04 o
 -12  12   5     1160.97     1599.98    253.64 o
 -11  12   5     2444.00     2036.29    267.13 o
 -10  12   5      208.52      330.38    112.85 o
  -9  12   5     5636.66     5940.90    428.29 o
  -8  12   5     3908.35     3624.51    324.65 o
  -7  12   5     4979.95     5012.53    371.20 o
  -6  12   5     1364.69     1148.11    168.75 o
  -5  12   5     7575.67     7790.07    216.98 o
  -4  12   5     4765.86     4467.87    350.44 o
  -3  12   5     9367.83     9445.51    287.18 o
  -2  12   5        2.00        4.22     15.25 o
  -1  12   5     6097.99     5956.39    150.71 o
   0  12   5      188.47      222.57     36.04 o
   1  12   5    18294.13    18849.27    513.01 o
   2  12   5      607.36      684.46    114.22 o
   3  12   5     7309.82     7270.57    270.35 o
   4  12   5      449.68      470.11    115.06 o
   5  12   5     9597.11     9971.12    522.08 o
   6  12   5      663.48      805.09    153.29 o
   7  12   5     5504.93     5557.83    398.68 o
   8  12   5       12.69      -55.89     75.94 o
   9  12   5    10874.46    10925.17    418.29 o
  10  12   5      273.35      173.09     92.60 o
  11  12   5       54.22      -65.94     70.01 o
 -11  13   5     2318.41     2496.55    308.45 o
 -10  13   5     1173.11     1224.33    206.56 o
  -9  13   5       41.99      144.48     90.07 o
  -8  13   5     2501.06     2356.05    265.76 o
  -7  13   5     4414.44     4733.18    367.67 o
  -6  13   5     5657.91     5196.35    372.70 o
  -5  13   5       55.39       24.24     61.99 o
  -4  13   5     4898.96     5164.12    345.33 o
  -3  13   5     1402.54     1363.69     97.27 o
  -2  13   5      118.16      137.61     24.47 o
  -1  13   5     2341.82     2279.54     86.80 o
   0  13   5     1794.44     2022.20    105.65 o
   1  13   5     2048.10     1938.04    106.17 o
   2  13   5       31.84       44.56     29.53 o
   3  13   5     1343.63     1311.54     93.27 o
   4  13   5    10706.11    10657.36    359.89 o
   5  13   5      902.99      929.90    109.68 o
   6  13   5      142.60       79.36     49.51 o
   7  13   5      592.43      803.52    156.11 o
   8  13   5     1677.44     2089.33    178.69 o
   9  13   5      370.39      256.79     94.61 o
  10  13   5      647.47      445.28     99.78 o
 -10  14   5     5368.70     5254.90    436.85 o
  -9  14   5     1583.53     1868.55    260.07 o
  -8  14   5      379.05      496.77    146.68 o
  -7  14   5     1472.24     1573.64    224.09 o
  -6  14   5    30844.42    29330.72    994.26 o
  -5  14   5      989.52     1080.23    175.73 o
  -4  14   5       63.09      -13.52     72.91 o
  -3  14   5      270.72      117.02     57.96 o
  -2  14   5    12674.99    13102.81    610.26 o
  -1  14   5     1953.91     1894.96    103.98 o
   0  14   5     1648.64     1572.46     95.88 o
   1  14   5      288.05      280.93     46.48 o
   2  14   5    16135.37    16824.42    360.08 o
   3  14   5     2422.24     2428.00    128.59 o
   4  14   5     2342.71     2350.32    336.68 o
   5  14   5       30.33       80.68     45.46 o
   6  14   5    10771.79    10795.08    533.08 o
   7  14   5        1.73      -52.19     67.39 o
   8  14   5     4808.98     4191.93    266.84 o
   9  14   5       25.66      -26.49     82.09 o
  10  14   5     3849.87     3757.39    262.96 o
  -9  15   5     1861.49     1572.34    249.11 o
  -8  15   5       10.06      -47.47     89.71 o
  -7  15   5     7779.08     7714.31    496.19 o
  -6  15   5     3078.98     3398.98    315.78 o
  -5  15   5     6921.03     7233.37    447.78 o
  -4  15   5      314.94      492.92    119.03 o
  -3  15   5     4392.06     4284.61    326.33 o
  -2  15   5     1064.00     1134.14    160.89 o
  -1  15   5    10853.61    11245.62    378.54 o
   0  15   5      958.74      897.77     76.12 o
   1  15   5     7762.65     7910.70    235.96 o
   2  15   5      740.83      675.53     72.10 o
   3  15   5    13271.10    13343.22    417.84 o
   4  15   5     1334.76     1271.69    296.90 o
   5  15   5      922.54     1241.10    229.24 o
   6  15   5      529.01      343.91    132.65 o
   7  15   5    10363.54     9729.82    394.28 o
   8  15   5       31.33       10.77     61.36 o
   9  15   5      462.03      591.68    114.86 o
  -8  16   5      468.92      621.32    162.81 o
  -7  16   5        1.90      123.52    101.74 o
  -6  16   5     1160.80     1479.30    226.81 o
  -5  16   5     3439.07     3808.14    327.22 o
  -4  16   5     1441.54     1276.11    185.83 o
  -3  16   5      772.51      589.34    128.42 o
  -2  16   5     3364.70     3701.18    272.80 o
  -1  16   5     1335.91     1286.55    129.88 o
   0  16   5       18.52       41.51    103.35 o
   1  16   5     3666.63     3653.64    333.05 o
   2  16   5     1499.87     1355.05    126.55 o
   3  16   5      676.93      731.48     99.08 o
   4  16   5       46.42       79.59     56.76 o
   5  16   5     1343.83     1516.32    149.59 o
   6  16   5     1188.02     1235.46    194.86 o
   7  16   5     2795.41     2534.61    291.91 o
   8  16   5       16.10      -81.23     60.39 o
  -7  17   5       30.48       40.46     76.75 o
  -6  17   5       86.70       74.59     78.49 o
  -5  17   5      280.64      517.51    148.64 o
  -4  17   5    16675.17    17040.68    732.43 o
  -3  17   5      990.57      732.19    144.53 o
  -2  17   5      978.73     1049.35    126.85 o
  -1  17   5      342.25      320.06     74.52 o
   0  17   5     6509.77     7472.01    493.54 o
   1  17   5       16.57       59.59    103.23 o
   2  17   5      148.20      214.89    111.67 o
   3  17   5      345.53       86.56     77.88 o
   4  17   5     3989.46     4597.33    256.61 o
   5  17   5       32.81       27.98     91.57 o
   6  17   5     1664.27     1687.33    209.62 o
   7  17   5      441.03      365.69    173.39 o
  -6  18   5      214.64      319.34    121.81 o
  -5  18   5     2117.39     1982.36    258.25 o
  -4  18   5      625.45      601.11    143.45 o
  -3  18   5     1982.97     2137.94    246.07 o
  -2  18   5      894.27      915.08    189.72 o
  -1  18   5      751.15      554.40    135.35 o
   0  18   5      975.37      920.36    189.05 o
   1  18   5     2661.67     2957.81    322.13 o
   2  18   5        8.08      -14.15     83.01 o
   3  18   5      437.55      577.45    165.48 o
   4  18   5      226.79      225.77    113.67 o
   5  18   5     2731.66     2817.60    320.97 o
  -3  19   5       77.93       51.05     99.26 o
  -2  19   5      317.30      373.74    137.02 o
  -1  19   5      129.75      145.19     99.92 o
   0  19   5      293.35      179.06    113.81 o
   1  19   5      220.78      501.28    157.49 o
   2  19   5      259.40      622.03    174.92 o
 -15   0   6     6219.43     6358.64    431.60 o
 -14   0   6      603.90      767.79    149.54 o
 -13   0   6     3832.01     3979.79    314.30 o
 -12   0   6    21787.83    20965.94    744.15 o
 -11   0   6     4110.57     4202.32    293.34 o
 -10   0   6     3172.69     3449.47    249.99 o
  -9   0   6     1422.72     1467.23    159.62 o
  -8   0   6    16336.36    16592.25    552.10 o
  -7   0   6    29289.98    29644.49    777.35 o
  -6   0   6      795.07      563.74     87.36 o
  -5   0   6       83.84      117.65     39.06 o
  -4   0   6    40181.59    40046.08   1467.39 o
  -3   0   6    18011.19    17912.07    348.11 o
  -2   0   6    63916.76    63882.94    904.04 o
  -1   0   6      220.21      279.90     38.19 o
   0   0   6   119716.34   124161.35   1567.37 o
   1   0   6    13377.67    13402.78    283.29 o
   2   0   6     6957.65     5703.61    180.24 o
   3   0   6      114.98      161.79     62.04 o
   4   0   6    26221.52    26092.57    727.43 o
   5   0   6       48.91      -12.43     54.21 o
   6   0   6    20012.96    18902.31    643.97 o
   7   0   6      119.31       59.40     53.89 o
   8   0   6     2797.63     2292.88    230.05 o
   9   0   6       23.41        7.22     61.78 o
  10   0   6    22321.02    22460.31    849.74 o
  11   0   6       15.36       99.95     87.05 o
  12   0   6       22.45       52.91     91.23 o
  13   0   6        1.82      241.33    126.87 o
 -15   1   6     1977.22     1740.62    166.90 o
 -14   1   6     1516.30     1472.33    140.43 o
 -13   1   6     4385.23     4598.03    236.82 o
 -12   1   6     1789.97     1946.43    148.93 o
 -11   1   6     2959.81     3333.83    277.48 o
 -10   1   6     5669.53     6271.35    483.03 o
  -9   1   6     3806.30     3739.71    272.33 o
  -8   1   6      252.60      317.04     54.29 o
  -7   1   6    23191.43    22865.32    535.69 o
  -6   1   6     9191.76     8775.11    195.77 o
  -5   1   6     8496.47     8656.37    186.53 o
  -4   1   6     2672.96     2777.93     84.12 o
  -3   1   6    41665.46    41096.39    559.02 o
  -2   1   6    30206.61    31517.05    566.19 o
  -1   1   6      586.58      688.45     35.91 o
   0   1   6     4480.20     4556.04     90.45 o
   1   1   6    54213.80    54105.04    552.90 o
   2   1   6     2883.66     2772.91    121.12 o
   3   1   6       23.31       52.20     36.95 o
   4   1   6      891.25     1008.35     86.97 o
   5   1   6    17429.40    16722.80    598.60 o
   6   1   6      309.69      257.60     58.38 o
   7   1   6     4152.16     4027.26    207.35 o
   8   1   6     1645.81     1671.16    138.48 o
   9   1   6     8289.14     8302.03    414.32 o
  10   1   6      950.68      673.49    196.05 o
  11   1   6     2894.26     2993.77    392.09 o
  12   1   6     2130.88     1901.56    234.89 o
  13   1   6     6114.91     6442.42    492.31 o
  14   1   6      108.96      108.50     97.07 o
 -15   2   6     1583.34     1424.79    220.83 o
 -14   2   6     4265.54     4258.82    239.39 o
 -13   2   6     6032.19     6075.95    273.08 o
 -12   2   6     1909.20     1873.75    145.92 o
 -11   2   6      813.91      884.84     97.21 o
 -10   2   6     4432.05     4681.17    207.81 o
  -9   2   6    17339.91    17375.64    416.49 o
  -8   2   6     2487.33     2274.84    148.42 o
  -7   2   6     2028.94     2146.47    117.78 o
  -6   2   6     2416.12     2553.67     83.17 o
  -5   2   6    62525.94    66664.79    919.23 o
  -4   2   6      533.94      460.36     38.76 o
  -3   2   6     5627.99     5692.51    194.17 o
  -2   2   6     7360.01     7370.51    140.74 o
  -1   2   6    73546.59    74901.79    902.03 o
   0   2   6     1468.40     1374.51     48.26 o
   1   2   6      551.29      730.87     46.40 o
   2   2   6     3070.88     3064.34    104.14 o
   3   2   6    29467.93    29795.34    546.85 o
   4   2   6      670.34      599.74    109.05 o
   5   2   6     7224.00     7069.73    246.61 o
   6   2   6        1.80        1.23     40.52 o
   7   2   6     9464.72     8945.91    748.00 o
   8   2   6       21.19       21.71     42.82 o
   9   2   6     2740.28     2709.90    184.21 o
  10   2   6       26.78       50.73     47.00 o
  11   2   6     9746.36     9821.35    395.15 o
  12   2   6       97.36       33.85    103.62 o
  13   2   6     3558.16     3227.90    346.17 o
  14   2   6       84.14     -231.85    154.57 o
 -15   3   6     1416.51     1693.28    242.68 o
 -14   3   6     5717.98     5729.39    420.57 o
 -13   3   6     1023.09     1182.92    120.47 o
 -12   3   6     1050.01     1023.08    107.33 o
 -11   3   6     1820.24     1909.14    138.57 o
 -10   3   6     9742.17     9845.85    308.89 o
  -9   3   6     4506.89     4394.87    190.19 o
  -8   3   6     5570.34     5446.46    202.76 o
  -7   3   6     4482.56     4547.58    116.52 o
  -6   3   6     4592.27     4539.22    110.04 o
  -5   3   6    10357.84    10352.38    168.77 o
  -4   3   6     2156.72     1816.46     75.84 o
  -3   3   6       60.15       35.30     17.97 o
  -2   3   6    23772.13    23586.43    313.75 o
  -1   3   6    28078.43    28578.52    509.85 o
   0   3   6    45833.16    46477.46    475.80 o
   1   3   6     3920.56     3779.97     94.81 o
   2   3   6    22957.53    23525.38    381.94 o
   3   3   6     1923.14     1919.77     76.82 o
   4   3   6    24060.55    23448.27    664.48 o
   5   3   6     3052.44     3028.75    158.58 o
   6   3   6     4719.25     4654.29    350.93 o
   7   3   6     1177.26     1313.81    118.77 o
   8   3   6    11719.42    11357.84    373.97 o
   9   3   6     1657.91     1459.03    136.12 o
  10   3   6     1783.72     1658.36    151.62 o
  11   3   6        0.61     -115.46    119.15 o
  12   3   6    11631.57    12513.20    663.98 o
  13   3   6      273.99      134.03    105.73 o
  14   3   6       15.33       56.40     87.79 o
 -15   4   6       12.31       -3.67     95.74 o
 -14   4   6      345.07      217.97    101.25 o
 -13   4   6      807.05      540.81    137.85 o
 -12   4   6      120.20       90.09     50.25 o
 -11   4   6     1283.59     1271.30    142.04 o
 -10   4   6     1282.58     1387.98    110.06 o
  -9   4   6       27.43       29.33     30.25 o
  -8   4   6      216.19      234.75     45.39 o
  -7   4   6       53.28       83.13     17.87 o
  -6   4   6      624.90      663.52     61.01 o
  -5   4   6      898.71     1023.84     48.07 o
  -4   4   6    26200.14    28335.45    320.10 o
  -3   4   6     1694.83     1532.85     76.77 o
  -2   4   6     3171.25     3382.22    131.98 o
  -1   4   6      400.19      374.30     26.20 o
   0   4   6      316.32      400.37     26.53 o
   1   4   6       60.62       70.35     20.24 o
   2   4   6     3200.34     3230.89     93.11 o
   3   4   6     2181.79     2226.36     83.87 o
   4   4   6       30.46       29.87     28.93 o
   5   4   6        0.69       29.61     37.60 o
   6   4   6      278.75      344.95     64.54 o
   7   4   6      809.14      758.65     95.24 o
   8   4   6     1049.35      981.12    108.57 o
   9   4   6       51.46       -4.41     84.67 o
  10   4   6     1843.01     1916.72    239.86 o
  11   4   6       25.80      123.44    105.25 o
  12   4   6      202.98      219.22    108.10 o
  13   4   6       30.23       14.60     83.63 o
  14   4   6      150.66       53.09     96.23 o
 -14   5   6      902.02      844.39    180.73 o
 -13   5   6     1287.51     1398.59    212.95 o
 -12   5   6     2390.28     3134.19    301.59 o
 -11   5   6     7186.63     6976.88    260.99 o
 -10   5   6     1060.88      986.23     96.46 o
  -9   5   6      204.74      140.80     74.68 o
  -8   5   6      330.26      351.32     40.75 o
  -7   5   6     4804.32     4923.96    115.36 o
  -6   5   6     4284.36     4258.00    100.25 o
  -5   5   6     1006.48     1021.96     44.27 o
  -4   5   6     8111.03     7157.68    141.80 o
  -3   5   6    18342.37    19096.44    364.89 o
  -2   5   6     3387.13     3202.40    129.52 o
  -1   5   6     8624.33     8947.76    317.77 o
   0   5   6    13796.34    12913.11    196.23 o
   1   5   6     9825.29     9431.08    171.00 o
   2   5   6     3967.25     4004.28     96.35 o
   3   5   6    17275.14    17576.11    370.91 o
   4   5   6    16173.08    15897.28    482.76 o
   5   5   6    10043.75    10509.67    315.66 o
   6   5   6     3680.24     3362.36    266.96 o
   7   5   6     1342.91     1329.01    176.62 o
   8   5   6     9698.99     9334.31    499.52 o
   9   5   6     8460.54     8429.94    484.92 o
  10   5   6     1811.73     1547.16    217.75 o
  11   5   6       12.92      161.70    103.39 o
  12   5   6     2170.23     2205.88    283.22 o
  13   5   6     1858.31     1704.55    264.32 o
  14   5   6      236.91      104.73    122.32 o
 -14   6   6     2177.18     2170.38    279.17 o
 -13   6   6     1178.43      979.61    182.47 o
 -12   6   6       96.95       40.14     76.13 o
 -11   6   6      739.39      597.33    134.56 o
 -10   6   6     3541.99     3271.25    196.03 o
  -9   6   6     7166.86     7369.14    238.35 o
  -8   6   6      131.69      102.45     24.79 o
  -7   6   6        5.18       20.18     19.25 o
  -6   6   6     4485.32     4616.50    162.56 o
  -5   6   6    25406.29    23575.45    418.99 o
  -4   6   6        2.34       35.84     20.91 o
  -3   6   6     2741.56     3205.34    124.56 o
  -2   6   6     3167.07     2965.52    125.45 o
  -1   6   6    16970.08    15837.17    512.35 o
   0   6   6       11.98       14.30     16.27 o
   1   6   6        1.50        5.82     18.64 o
   2   6   6     3553.70     3516.30    111.85 o
   3   6   6    14237.48    15285.54    361.18 o
   4   6   6      320.12      318.11     84.10 o
   5   6   6      174.88      133.28     77.61 o
   6   6   6     1344.95     1382.96    183.67 o
   7   6   6     9696.59     8599.44    461.19 o
   8   6   6        4.44       13.75     68.21 o
   9   6   6     2287.79     2296.93    250.90 o
  10   6   6       26.52      -61.34     89.96 o
  11   6   6     3183.86     3248.29    323.34 o
  12   6   6       38.67      -76.39     79.15 o
  13   6   6     2020.45     1959.14    278.70 o
 -14   7   6     1001.53     1118.42    208.60 o
 -13   7   6     1718.70     1948.41    253.28 o
 -12   7   6     1633.88     1709.91    233.69 o
 -11   7   6     4874.96     4822.47    375.05 o
 -10   7   6     1408.69     1585.16    207.71 o
  -9   7   6     1515.72     1592.72    100.89 o
  -8   7   6     1728.55     1660.53     96.88 o
  -7   7   6     8791.32     8426.79    181.74 o
  -6   7   6     4790.51     4499.38    109.22 o
  -5   7   6      362.11      368.14     27.73 o
  -4   7   6        3.96       24.74     21.85 o
  -3   7   6    29157.27    29421.82    732.10 o
  -2   7   6      300.94      170.45     77.97 o
  -1   7   6      184.40      201.72     63.25 o
   0   7   6      879.35      782.20     47.75 o
   1   7   6    13019.08    12729.21    242.24 o
   2   7   6     2528.98     2432.36    101.51 o
   3   7   6     3043.80     2913.47    142.41 o
   4   7   6     2430.99     2568.95    228.94 o
   5   7   6    10946.79    10929.35    500.96 o
   6   7   6      582.78      460.02    116.15 o
   7   7   6      925.65      765.05    143.02 o
   8   7   6      185.61      226.64     97.67 o
   9   7   6     5016.15     5014.23    380.14 o
  10   7   6      941.98      869.77    179.02 o
  11   7   6     2295.73     2567.89    296.81 o
  12   7   6      132.00       60.69     85.14 o
  13   7   6     2917.30     2898.27    331.35 o
 -13   8   6      897.60      924.75    194.58 o
 -12   8   6     6116.04     6780.86    473.85 o
 -11   8   6     7653.14     8525.37    516.24 o
 -10   8   6      856.12     1233.86    193.74 o
  -9   8   6     2298.11     2374.68    248.40 o
  -8   8   6    14985.16    14199.31    611.54 o
  -7   8   6     5748.71     5710.88    194.80 o
  -6   8   6    13894.25    14049.43    303.57 o
  -5   8   6      271.34      307.11     55.69 o
  -4   8   6    32713.68    34141.36    540.65 o
  -3   8   6    13044.36    13246.58    287.97 o
  -2   8   6     1746.57     1368.12    130.94 o
  -1   8   6      427.21      349.09    107.51 o
   0   8   6    20936.58    20400.00    319.55 o
   1   8   6     1983.48     1924.61     86.01 o
   2   8   6    18350.32    17122.00    402.79 o
   3   8   6        9.19       56.43     35.73 o
   4   8   6    12607.74    13292.01    562.46 o
   5   8   6     1015.54      962.33    152.17 o
   6   8   6    13039.16    13366.93    591.04 o
   7   8   6       53.85       70.85     66.39 o
   8   8   6     1943.14     1692.01    216.37 o
   9   8   6       49.57      171.39     85.29 o
  10   8   6    15255.78    14950.92    710.94 o
  11   8   6      156.38      318.08    124.98 o
  12   8   6      435.41      620.31    178.79 o
  13   8   6        5.08       54.28    102.66 o
 -13   9   6     1407.75     1405.83    235.24 o
 -12   9   6     1280.96     1101.62    199.29 o
 -11   9   6     3333.14     3754.06    347.54 o
 -10   9   6     1657.02     1976.21    242.24 o
  -9   9   6     6615.96     6691.64    433.87 o
  -8   9   6      177.00      196.87    103.91 o
  -7   9   6     7775.20     7442.12    424.75 o
  -6   9   6     9229.63     9293.83    461.54 o
  -5   9   6     4060.74     3835.41    284.54 o
  -4   9   6      354.68      301.38     32.77 o
  -3   9   6    17275.38    17103.66    344.52 o
  -2   9   6    10753.46    10585.60    439.72 o
  -1   9   6     6538.22     5781.08    336.31 o
   0   9   6      275.15      262.05     38.48 o
   1   9   6    20103.00    19998.26    380.10 o
   2   9   6     2744.43     2670.37    112.78 o
   3   9   6       44.67       40.40     56.14 o
   4   9   6     1391.00     1220.20    170.41 o
   5   9   6    13594.00    12438.04    562.62 o
   6   9   6     1997.72     2089.11    232.28 o
   7   9   6     1476.08     1384.86    196.41 o
   8   9   6     2105.48     2030.38    241.34 o
   9   9   6     9994.12    10245.71    571.59 o
  10   9   6       12.84      152.60     99.23 o
  11   9   6     1056.90      946.69    184.27 o
  12   9   6     2020.97     1769.61    252.11 o
 -13  10   6     2702.13     3065.10    335.62 o
 -12  10   6     1296.97     1389.12    223.52 o
 -11  10   6     1793.70     1740.60    249.08 o
 -10  10   6     2345.01     2520.35    279.25 o
  -9  10   6    24272.80    24741.78    910.49 o
  -8  10   6     3338.08     3334.15    300.89 o
  -7  10   6     1992.06     1805.99    213.88 o
  -6  10   6     3037.51     2854.30    258.21 o
  -5  10   6    29688.88    31432.62    942.69 o
  -4  10   6     3952.43     3162.05    518.56 o
  -3  10   6       20.49       12.23     18.42 o
  -2  10   6     2231.06     1640.37    207.63 o
  -1  10   6    38036.95    38122.37    458.64 o
   0  10   6     1757.46     1731.96     81.00 o
   1  10   6        8.51        7.28     19.18 o
   2  10   6       78.32       98.88     30.47 o
   3  10   6    16873.25    16552.53    429.88 o
   4  10   6      661.80      750.79    140.47 o
   5  10   6     5761.48     5535.26    373.80 o
   6  10   6       36.03       91.61     84.03 o
   7  10   6    13370.16    13481.62    636.31 o
   8  10   6      771.59      556.48    137.31 o
   9  10   6     5044.92     5466.56    414.24 o
  10  10   6      423.57      502.44    141.41 o
  11  10   6     7014.93     6616.88    490.24 o
  12  10   6        7.03      -66.70     61.48 o
 -12  11   6     1003.93     1134.65    210.63 o
 -11  11   6      853.26      608.90    161.75 o
 -10  11   6     7377.80     6356.86    456.38 o
  -9  11   6     4664.09     4768.98    377.40 o
  -8  11   6     3499.79     3183.74    300.07 o
  -7  11   6       60.21        9.93     61.66 o
  -6  11   6    16110.07    15848.58    656.24 o
  -5  11   6    11045.65    11046.57    518.37 o
  -4  11   6    13441.28    13746.65    569.12 o
  -3  11   6       29.36        1.30     15.86 o
  -2  11   6     8051.59     7184.14    166.90 o
  -1  11   6     3296.70     3213.89     85.82 o
   0  11   6     5492.44     5378.53    155.04 o
   1  11   6      111.37       82.92     26.04 o
   2  11   6     8200.92     8194.52    217.11 o
   3  11   6     2429.29     2292.06    152.19 o
   4  11   6    13781.09    13898.67    619.74 o
   5  11   6      177.04      209.06     83.33 o
   6  11   6     4785.71     4525.97    359.40 o
   7  11   6        6.46      -29.86     71.53 o
   8  11   6    18459.25    18743.96    795.64 o
   9  11   6        0.12      113.38     95.21 o
  10  11   6      390.32      706.46    172.60 o
  11  11   6      137.05      162.82     77.28 o
 -11  12   6      908.46      472.31    140.24 o
 -10  12   6       11.04       24.82     70.99 o
  -9  12   6      668.71      577.32    147.45 o
  -8  12   6     5066.33     5101.79    391.92 o
  -7  12   6     4166.54     4001.20    333.28 o
  -6  12   6       21.59       49.90     65.44 o
  -5  12   6     1073.88     1144.06    174.96 o
  -4  12   6     2680.92     2606.23    240.26 o
  -3  12   6      683.92      495.34    105.80 o
  -2  12   6      591.87      608.46     60.48 o
  -1  12   6     3026.52     2992.13     88.28 o
   0  12   6    11248.10    11709.43    332.59 o
   1  12   6      794.61      653.58     58.02 o
   2  12   6       57.78       39.15     44.51 o
   3  12   6     2312.13     2277.17    156.20 o
   4  12   6     1930.32     2018.01    234.27 o
   5  12   6      122.72      129.32    105.16 o
   6  12   6     4859.84     4998.97    382.32 o
   7  12   6     2114.41     2203.67    258.63 o
   8  12   6      837.75      636.88    152.68 o
   9  12   6      395.30      295.53    124.69 o
  10  12   6     2388.96     2489.19    208.01 o
  11  12   6      537.29      526.70    109.40 o
 -11  13   6     2788.30     2354.56    298.67 o
 -10  13   6       69.71        1.21     88.10 o
  -9  13   6        1.72      -40.09     94.21 o
  -8  13   6     2105.14     2059.16    248.96 o
  -7  13   6    12639.17    13209.74    638.44 o
  -6  13   6       19.23     -113.24    106.44 o
  -5  13   6        5.39       53.37     67.55 o
  -4  13   6     1860.83     1905.64    215.24 o
  -3  13   6     8494.61     8738.80    455.04 o
  -2  13   6      123.68      107.14     27.95 o
  -1  13   6      475.55      546.47     46.12 o
   0  13   6     1201.98     1136.78     84.54 o
   1  13   6    13202.71    13201.16    432.81 o
   2  13   6       65.77       61.10     71.46 o
   3  13   6     3394.30     3323.35    193.51 o
   4  13   6     4557.07     4247.97    351.97 o
   5  13   6    11887.58    12232.65    616.45 o
   6  13   6     1278.74     1108.46    194.32 o
   7  13   6     2402.17     2821.76    300.31 o
   8  13   6      241.12      282.89     82.84 o
   9  13   6     5367.18     5486.87    303.36 o
  10  13   6       33.88       21.02     86.55 o
 -10  14   6     1761.29     1279.54    226.64 o
  -9  14   6     1507.04     1510.75    238.13 o
  -8  14   6      802.23      481.32    130.01 o
  -7  14   6      149.77      249.18    124.03 o
  -6  14   6     2638.52     2703.46    280.08 o
  -5  14   6      847.31      632.52    139.61 o
  -4  14   6      656.43      696.78    139.42 o
  -3  14   6      143.68      108.42     62.43 o
  -2  14   6     1782.51     1820.11    204.56 o
  -1  14   6      337.41      303.73     90.93 o
   0  14   6     1611.27     1642.46    117.49 o
   1  14   6      129.05       88.06     30.87 o
   2  14   6     2286.55     2576.92    200.19 o
   3  14   6      996.89      975.62     86.01 o
   4  14   6      201.15      283.59     67.15 o
   5  14   6      371.08      426.51     85.67 o
   6  14   6     1486.87     1238.09    139.28 o
   7  14   6     3738.39     3732.40    308.13 o
   8  14   6      793.90      580.56    184.18 o
   9  14   6      378.23      370.91     96.45 o
  -9  15   6      158.80      127.52     84.87 o
  -8  15   6        6.81     -225.39    150.26 o
  -7  15   6     2439.90     2574.05    296.14 o
  -6  15   6       19.57      -30.67     75.54 o
  -5  15   6       62.58       73.40     67.76 o
  -4  15   6      656.05      962.38    161.41 o
  -3  15   6     1110.38     1196.55    175.83 o
  -2  15   6       12.66       26.68     58.94 o
  -1  15   6      529.99      560.86     94.34 o
   0  15   6     1163.34     1090.62    119.85 o
   1  15   6     2717.12     2652.08    136.78 o
   2  15   6      228.29      297.26     60.34 o
   3  15   6      322.75      346.02     70.68 o
   4  15   6      611.68      783.10    105.53 o
   5  15   6     2083.69     2240.75    229.00 o
   6  15   6     1155.60     1316.33    144.83 o
   7  15   6      588.60      789.72    117.52 o
   8  15   6      859.31      888.86    132.32 o
  -8  16   6     4378.35     4559.07    403.52 o
  -7  16   6     1543.40     1139.04    205.54 o
  -6  16   6      982.48     1253.59    211.32 o
  -5  16   6     1839.85     1946.29    246.88 o
  -4  16   6     2216.35     2329.21    259.43 o
  -3  16   6      576.66      498.27    128.18 o
  -2  16   6     4819.23     5124.12    270.72 o
  -1  16   6     1034.77      934.77    119.03 o
   0  16   6     5405.12     5409.30    270.38 o
   1  16   6      960.17      737.22    108.07 o
   2  16   6     1065.26     1105.64    191.96 o
   3  16   6      622.66      542.17     90.17 o
   4  16   6     1162.48     1125.85    393.55 o
   5  16   6      106.49       27.55     48.64 o
   6  16   6     3407.98     4021.91    252.07 o
   7  16   6      406.11      403.24     95.43 o
  -7  17   6     1773.25     2066.98    276.10 o
  -6  17   6     1390.55     1875.61    259.91 o
  -5  17   6     3388.08     3681.50    347.84 o
  -4  17   6       26.22      143.55    107.66 o
  -3  17   6     2258.41     1967.76    236.31 o
  -2  17   6      448.79      568.13    131.06 o
  -1  17   6     1125.01     1061.04    126.29 o
   0  17   6       32.01      -16.58    114.12 o
   1  17   6     1847.28     1513.38    234.22 o
   2  17   6     1324.21     1440.42    232.00 o
   3  17   6      133.37      184.25    104.57 o
   4  17   6       29.47       51.12     49.72 o
   5  17   6     4290.83     4506.96    265.72 o
   6  17   6       76.92       43.02     54.84 o
  -5  18   6    10940.13    10768.40    611.14 o
  -4  18   6     1357.23     1112.61    195.96 o
  -3  18   6        5.25      -30.35     63.60 o
  -2  18   6      361.05      456.70     90.77 o
  -1  18   6     9580.98    10757.98    631.96 o
   0  18   6      402.80      323.77    123.07 o
   1  18   6      130.45       83.38     83.73 o
   2  18   6      486.89      514.16    154.71 o
   3  18   6     6445.68     6765.55    503.01 o
   4  18   6      318.89      147.04     91.54 o
  -2  19   6     4681.19     3992.10    386.49 o
  -1  19   6     1769.84     1699.27    264.88 o
   0  19   6     4931.10     4868.47    438.25 o
   1  19   6       56.08      208.33    133.59 o
 -15   1   7     1473.98     1302.24    155.89 o
 -14   1   7      570.27      625.85     95.85 o
 -13   1   7     2547.36     2522.14    178.93 o
 -12   1   7     2223.15     2246.38    160.33 o
 -11   1   7     2251.39     2299.38    155.32 o
 -10   1   7     4335.64     4330.47    205.82 o
  -9   1   7     7014.98     7052.19    255.87 o
  -8   1   7     6815.47     6714.86    239.02 o
  -7   1   7     9673.45     9474.51    277.85 o
  -6   1   7    18382.89    18863.16    407.66 o
  -5   1   7    11092.59    10708.96    223.01 o
  -4   1   7      238.10      153.15     29.79 o
  -3   1   7    33891.15    33578.95    401.81 o
  -2   1   7    14356.94    14318.89    216.87 o
  -1   1   7     5090.22     4775.41    102.95 o
   0   1   7     2318.25     2381.24     68.16 o
   1   1   7    27038.58    26906.29    334.43 o
   2   1   7    12009.34    12556.32    237.93 o
   3   1   7    10718.07    10794.70    252.25 o
   4   1   7     2099.64     2028.06    126.73 o
   5   1   7    20065.94    19099.34    453.89 o
   6   1   7     5485.27     5494.16    235.00 o
   7   1   7     7107.84     7092.23    283.26 o
   8   1   7      294.78      234.00     63.68 o
   9   1   7     6796.20     7047.82    308.31 o
  10   1   7     3466.58     3299.12    275.48 o
  11   1   7      480.34      383.51     82.90 o
  12   1   7      161.64      175.42     71.41 o
  13   1   7     8557.44     8276.00    401.17 o
  14   1   7      298.37      311.86    135.95 o
 -15   2   7      357.36      122.80     85.14 o
 -14   2   7      505.78      543.82    130.02 o
 -13   2   7     4724.67     4539.58    238.50 o
 -12   2   7     3681.56     3716.80    206.76 o
 -11   2   7       51.18       31.86     38.55 o
 -10   2   7     2147.90     2158.88    157.64 o
  -9   2   7     7421.01     7050.89    255.49 o
  -8   2   7    15476.11    16232.51    394.44 o
  -7   2   7     2258.01     2248.80    148.99 o
  -6   2   7    12853.81    13635.36    262.12 o
  -5   2   7     5730.04     5716.52    153.82 o
  -4   2   7    10505.90    10061.54    209.17 o
  -3   2   7     3162.00     2946.03    106.48 o
  -2   2   7       32.70       36.53     14.62 o
  -1   2   7      689.86      646.31     41.20 o
   0   2   7    22272.95    22354.47    452.65 o
   1   2   7     3648.21     3564.48     97.52 o
   2   2   7     2462.63     3053.40    108.77 o
   3   2   7      403.74      449.66     45.32 o
   4   2   7    22848.56    22319.91    478.91 o
   5   2   7     1110.28     1161.44    103.90 o
   6   2   7     5612.73     5370.30    233.94 o
   7   2   7     1225.94     1167.38    116.41 o
   8   2   7    24994.59    24356.32    859.10 o
   9   2   7        8.93      108.28     60.12 o
  10   2   7     1153.63     1251.71    140.48 o
  11   2   7      161.45      209.54     80.25 o
  12   2   7     6361.28     6145.63    699.15 o
  13   2   7       61.19     -130.44    137.31 o
  14   2   7      686.62     1085.03    232.81 o
 -14   3   7     2609.80     2496.98    283.50 o
 -13   3   7     2646.98     2615.38    179.09 o
 -12   3   7     3473.60     3351.49    193.86 o
 -11   3   7     4281.61     4272.68    213.52 o
 -10   3   7     3023.85     2920.91    166.27 o
  -9   3   7     6030.77     5951.50    230.11 o
  -8   3   7    10886.86    11166.91    314.05 o
  -7   3   7     4277.34     4472.09    141.27 o
  -6   3   7     3310.63     3133.30     93.12 o
  -5   3   7     8238.07     8574.85    192.29 o
  -4   3   7     3405.79     3187.78    132.10 o
  -3   3   7     2610.62     2826.54    103.67 o
  -2   3   7    42684.39    43784.52    547.42 o
  -1   3   7     2133.11     2002.41     68.12 o
   0   3   7     1900.53     2015.05     61.79 o
   1   3   7      472.92      487.26     36.63 o
   2   3   7    33626.68    32521.46    577.41 o
   3   3   7     5785.34     5781.96    258.18 o
   4   3   7      303.24      351.34     54.89 o
   5   3   7     2912.11     2914.91    163.41 o
   6   3   7    15601.14    15887.72    425.31 o
   7   3   7     1746.80     1806.16    245.33 o
   8   3   7      439.89      419.43     76.06 o
   9   3   7      551.57      629.70    177.09 o
  10   3   7     8700.19     8677.98    509.29 o
  11   3   7       12.31       42.24     62.39 o
  12   3   7     2957.41     3256.37    340.34 o
  13   3   7      569.92      625.50    169.97 o
  14   3   7     3530.84     3917.18    410.70 o
 -14   4   7     5300.81     5258.23    415.83 o
 -13   4   7      658.19      556.53    135.53 o
 -12   4   7     1818.13     1747.13    213.13 o
 -11   4   7    23339.98    23744.44    549.02 o
 -10   4   7     7756.58     7686.64    324.06 o
  -9   4   7     1442.97     1492.98    132.63 o
  -8   4   7     4125.52     3960.78    176.08 o
  -7   4   7    34022.65    34865.82    504.66 o
  -6   4   7     8043.43     8290.07    156.29 o
  -5   4   7     3315.64     3428.53     90.14 o
  -4   4   7     4170.05     4488.06    138.77 o
  -3   4   7    29644.44    28459.24    494.63 o
  -2   4   7    13293.96    13331.90    325.10 o
  -1   4   7    61562.37    62739.72    653.88 o
   0   4   7      651.70      650.98     36.93 o
   1   4   7    13888.79    13626.24    260.32 o
   2   4   7     9596.63     9571.96    202.92 o
   3   4   7    59177.48    58590.87    930.61 o
   4   4   7      173.36      175.57     43.18 o
   5   4   7    15350.49    15840.32    465.95 o
   6   4   7     2700.74     2755.49    244.62 o
   7   4   7    21679.83    21530.36    721.11 o
   8   4   7       30.22      -27.53     52.30 o
   9   4   7     6255.87     6231.09    320.48 o
  10   4   7       13.53      -65.35     75.77 o
  11   4   7    23104.90    21657.97    893.78 o
  12   4   7        7.55      -43.03    103.41 o
  13   4   7      595.43      561.54    163.70 o
 -14   5   7     1119.01     1316.07    212.26 o
 -13   5   7     1810.33     2001.75    256.47 o
 -12   5   7     4164.61     4171.98    353.37 o
 -11   5   7     4314.58     4270.94    204.33 o
 -10   5   7     4725.44     4762.86    208.99 o
  -9   5   7     7433.89     7511.24    257.10 o
  -8   5   7     7421.94     7400.28    158.56 o
  -7   5   7     1937.23     1982.22     73.69 o
  -6   5   7    10815.59    11148.77    183.21 o
  -5   5   7    15226.93    15930.91    220.11 o
  -4   5   7    17004.54    18288.59    358.02 o
  -3   5   7      560.10      553.85     57.23 o
  -2   5   7    12964.91    12845.15    306.37 o
  -1   5   7     9853.81     9004.26    257.21 o
   0   5   7     1660.13     1787.16     58.94 o
   1   5   7     1243.21     1143.49     53.14 o
   2   5   7    34216.94    35278.03    794.27 o
   3   5   7     2563.36     2397.71    102.51 o
   4   5   7      774.85      879.79     87.47 o
   5   5   7      484.99      458.36     77.03 o
   6   5   7    23792.50    23320.65    545.60 o
   7   5   7      775.85      657.93    102.51 o
   8   5   7      595.27      529.05    125.08 o
   9   5   7     4034.39     4057.74    344.53 o
  10   5   7    11620.36    11343.31    609.21 o
  11   5   7     2742.90     2748.52    302.76 o
  12   5   7     1364.40     1564.23    242.79 o
  13   5   7     1378.99     1677.73    265.77 o
 -14   6   7     2423.40     2436.75    299.18 o
 -13   6   7     4736.42     4584.71    390.10 o
 -12   6   7     4932.72     5031.53    398.07 o
 -11   6   7     2974.09     3023.75    289.70 o
 -10   6   7     6267.58     6483.80    239.51 o
  -9   6   7     7973.44     8130.10    337.08 o
  -8   6   7     6290.38     6339.17    171.45 o
  -7   6   7     4981.81     5011.86    116.99 o
  -6   6   7     4317.49     4173.65     99.23 o
  -5   6   7     6005.95     5644.35    136.96 o
  -4   6   7    28313.96    27567.36    796.48 o
  -3   6   7     8467.24     8202.15    227.75 o
  -2   6   7     4564.76     4583.21    171.50 o
  -1   6   7     1954.61     1891.74     93.28 o
   0   6   7    33319.25    31807.50    439.64 o
   1   6   7     7910.18     7947.29    186.07 o
   2   6   7     1196.17     1116.76     69.81 o
   3   6   7        1.59       17.36     32.36 o
   4   6   7    45163.86    45546.28   1189.91 o
   5   6   7     1010.40     1008.39    152.47 o
   6   6   7      121.67      169.17     82.67 o
   7   6   7       84.09       79.40     76.20 o
   8   6   7    15017.15    15793.12    690.10 o
   9   6   7      642.20      882.94    169.70 o
  10   6   7     3964.10     4138.50    363.99 o
  11   6   7       37.07        9.69     83.39 o
  12   6   7     8625.26     9894.80    606.33 o
  13   6   7       26.42       23.01     90.33 o
 -14   7   7     1209.62     1686.73    255.40 o
 -13   7   7     5245.29     4875.56    409.42 o
 -12   7   7     3859.90     3681.57    344.00 o
 -11   7   7     2229.66     2008.19    248.47 o
 -10   7   7     2521.23     1968.76    236.81 o
  -9   7   7    12304.30    12574.64    328.68 o
  -8   7   7     6013.96     6171.05    210.81 o
  -7   7   7     4452.60     4331.15    101.66 o
  -6   7   7     2332.00     2152.86    171.88 o
  -5   7   7    16459.82    16492.81    342.49 o
  -4   7   7    15443.26    15178.15    325.16 o
  -3   7   7    21427.52    21428.63    753.08 o
  -2   7   7     8264.76     8531.25    292.82 o
  -1   7   7    22465.51    21196.50    470.52 o
   0   7   7     2033.55     1935.82     77.73 o
   1   7   7    31763.79    31480.86    467.36 o
   2   7   7      900.71      900.47     64.39 o
   3   7   7     6014.89     6310.71    402.98 o
   4   7   7     1544.70     1395.37    177.39 o
   5   7   7    19163.35    18526.95    704.54 o
   6   7   7        9.07       28.99     67.22 o
   7   7   7     4061.75     4058.28    325.57 o
   8   7   7      368.17      397.15    123.56 o
   9   7   7    12280.60    12226.41    629.52 o
  10   7   7      208.08      331.62    123.36 o
  11   7   7     2076.62     2236.72    283.39 o
  12   7   7      112.59      -17.14     96.81 o
  13   7   7     6987.34     6897.86    527.55 o
 -13   8   7      313.00      194.72    130.63 o
 -12   8   7      251.57      330.42    119.61 o
 -11   8   7     1264.86     1524.26    224.89 o
 -10   8   7      284.84      196.57     84.03 o
  -9   8   7       74.34       38.79     69.93 o
  -8   8   7      347.37      438.17    112.05 o
  -7   8   7     2743.75     2850.40    255.13 o
  -6   8   7     2129.29     2007.94     74.26 o
  -5   8   7      142.96      172.20     44.73 o
  -4   8   7      401.67      387.06     46.84 o
  -3   8   7    12141.09    12641.71    298.77 o
  -2   8   7     1685.10     1795.31    108.50 o
  -1   8   7      441.61      432.93    190.93 o
   0   8   7     2326.08     2169.08     84.50 o
   1   8   7      512.83      495.49     46.91 o
   2   8   7       35.64       29.63     24.72 o
   3   8   7      116.24      119.15     40.61 o
   4   8   7     1087.28     1199.21    174.62 o
   5   8   7       20.75       95.32     66.86 o
   6   8   7      238.46      335.70    104.11 o
   7   8   7     2400.46     2545.34    261.64 o
   8   8   7     1200.88     1155.24    202.67 o
   9   8   7     3677.91     3528.56    336.70 o
  10   8   7       52.98       18.89     74.38 o
  11   8   7     3414.25     3400.92    356.57 o
  12   8   7      520.10      536.33    164.84 o
 -13   9   7      185.82      321.22    137.27 o
 -12   9   7       81.58       98.05     77.58 o
 -11   9   7     3045.44     2961.71    310.48 o
 -10   9   7     2692.60     2480.32    273.66 o
  -9   9   7        3.55       75.79     92.92 o
  -8   9   7       58.06      210.73     84.11 o
  -7   9   7    10732.04    10425.57    521.57 o
  -6   9   7     9955.49     9596.15    483.28 o
  -5   9   7      361.11      277.62     96.76 o
  -4   9   7      758.07      692.14     56.96 o
  -3   9   7     7022.51     7428.63    228.36 o
  -2   9   7    26131.18    26818.65    514.12 o
  -1   9   7     1586.81     1630.02    131.73 o
   0   9   7       89.92      108.90     21.58 o
   1   9   7     6756.55     6539.53    175.67 o
   2   9   7    11389.16    11365.17    271.30 o
   3   9   7     2753.81     3003.41    263.15 o
   4   9   7      715.27      724.55    143.20 o
   5   9   7     3379.68     3401.16    295.39 o
   6   9   7    14821.27    13641.15    632.13 o
   7   9   7      319.88      154.13     92.16 o
   8   9   7      998.98     1156.44    194.55 o
   9   9   7     5650.15     5566.29    424.64 o
  10   9   7     4537.96     4317.12    386.91 o
  11   9   7      414.89      355.80    134.85 o
  12   9   7      702.02      622.85    180.17 o
 -12  10   7     1016.22     1022.91    202.37 o
 -11  10   7        0.77       15.74     89.77 o
 -10  10   7       59.98      -81.87    100.33 o
  -9  10   7     1719.76     1610.25    221.12 o
  -8  10   7     2777.69     2735.97    275.60 o
  -7  10   7      367.48      183.23     65.95 o
  -6  10   7      225.12      150.43     77.54 o
  -5  10   7     2485.62     2553.64    245.69 o
  -4  10   7     3530.84     3378.52    331.60 o
  -3  10   7      150.44       90.87     36.34 o
  -2  10   7      896.34      977.49     82.71 o
  -1  10   7     2292.84     1994.65    149.87 o
   0  10   7     5684.64     5660.65    152.69 o
   1  10   7       79.56       70.47     32.96 o
   2  10   7      509.94      477.31     51.56 o
   3  10   7     3904.25     3747.06    303.08 o
   4  10   7     5322.25     5261.42    369.81 o
   5  10   7       54.92       28.51     64.20 o
   6  10   7       72.12        9.73     74.38 o
   7  10   7     1473.89     1527.25    216.04 o
   8  10   7     1461.38     1515.99    218.99 o
   9  10   7        4.56      -41.20     72.18 o
  10  10   7      729.64     1012.11    195.86 o
  11  10   7      758.12      593.32    174.14 o
 -12  11   7     1200.73     1004.15    204.19 o
 -11  11   7      865.68      651.87    165.63 o
 -10  11   7     1200.58     1501.65    228.03 o
  -9  11   7     1053.55      935.05    183.09 o
  -8  11   7      300.15      499.99    137.95 o
  -7  11   7     2216.11     2297.85    254.90 o
  -6  11   7     5163.04     4934.09    357.91 o
  -5  11   7       39.90       12.86     66.18 o
  -4  11   7      817.02      884.86    149.52 o
  -3  11   7     1903.78     1644.77    184.76 o
  -2  11   7     3575.63     3406.25    156.56 o
  -1  11   7      489.32      471.22     31.15 o
   0  11   7        5.49       -5.33     19.31 o
   1  11   7       88.69      142.24     37.33 o
   2  11   7    11127.38    10864.77    259.82 o
   3  11   7       50.78       54.73     41.46 o
   4  11   7       19.83       76.02     63.23 o
   5  11   7      131.50      110.91     85.29 o
   6  11   7     4721.74     4920.90    386.63 o
   7  11   7      103.76       57.62     82.31 o
   8  11   7     1005.88      810.85    179.83 o
   9  11   7       21.63       31.56     76.18 o
  10  11   7     1597.13     1626.78    251.47 o
  11  11   7        3.27      129.08    101.93 o
 -11  12   7     6587.69     6393.18    491.92 o
 -10  12   7     1941.06     1638.26    240.42 o
  -9  12   7      743.37      757.64    164.54 o
  -8  12   7     1479.79     1474.90    215.85 o
  -7  12   7    10905.58    11221.46    585.76 o
  -6  12   7     4029.59     4490.41    347.84 o
  -5  12   7     8345.84     7793.72    458.61 o
  -4  12   7     1597.53     1516.37    201.12 o
  -3  12   7     7251.90     7584.31    420.70 o
  -2  12   7     2320.45     2691.17    242.41 o
  -1  12   7     4085.22     4175.12    127.81 o
   0  12   7     1588.16     1683.08    155.16 o
   1  12   7    10260.79    10395.83    356.41 o
   2  12   7     2519.26     2630.47    174.35 o
   3  12   7    12365.53    12346.70    394.13 o
   4  12   7      340.02      502.59    140.21 o
   5  12   7     4614.22     4945.83    385.69 o
   6  12   7      698.71      818.99    173.95 o
   7  12   7    21946.35    21465.62    880.95 o
   8  12   7      711.33      591.62    161.65 o
   9  12   7      748.33      667.09    163.71 o
  10  12   7      166.95      163.77     98.96 o
 -10  13   7     1038.79      849.13    187.24 o
  -9  13   7     3100.68     3150.07    334.94 o
  -8  13   7     3797.03     3648.73    340.59 o
  -7  13   7      736.05      955.68    180.50 o
  -6  13   7     3067.28     3026.59    298.82 o
  -5  13   7     4435.44     4912.30    364.05 o
  -4  13   7      935.68      710.64    139.14 o
  -3  13   7       23.83      -15.37     68.58 o
  -2  13   7     5501.01     5879.30    372.25 o
  -1  13   7     2566.09     2568.45    177.06 o
   0  13   7     4545.02     4714.45    240.73 o
   1  13   7       25.75       29.44     46.17 o
   2  13   7     6515.80     6492.78    395.94 o
   3  13   7      802.59      697.47    162.70 o
   4  13   7      148.93      246.07     99.80 o
   5  13   7     1198.11     1153.74    191.64 o
   6  13   7    11590.76    11863.66    636.09 o
   7  13   7      931.60     1058.15    192.65 o
   8  13   7       21.14      259.25    133.68 o
   9  13   7      766.27     1025.90    207.67 o
  10  13   7     3198.29     3185.00    244.23 o
 -10  14   7     2685.41     2103.58    284.54 o
  -9  14   7     3414.34     3694.28    367.05 o
  -8  14   7     5270.13     5266.62    421.49 o
  -7  14   7     3163.55     2440.82    283.70 o
  -6  14   7     1381.28     1778.31    234.43 o
  -5  14   7     2198.85     2297.05    256.31 o
  -4  14   7     7603.64     7554.61    454.96 o
  -3  14   7     2566.73     2657.93    260.61 o
  -2  14   7      334.84      517.08     86.60 o
  -1  14   7      854.89      963.11    116.14 o
   0  14   7    13955.63    14622.95    332.70 o
   1  14   7     1759.02     1748.98    236.21 o
   2  14   7      176.20       65.60     43.76 o
   3  14   7       23.66      -15.70     41.21 o
   4  14   7    13374.45    13757.26    684.22 o
   5  14   7     2031.66     1980.94    257.50 o
   6  14   7     2130.98     1917.30    254.59 o
   7  14   7       24.30      -28.91     85.77 o
   8  14   7    10781.00    10936.57    501.30 o
   9  14   7       81.05       15.57     67.76 o
  -9  15   7     6128.69     5732.34    471.13 o
  -8  15   7     5271.15     5091.23    426.47 o
  -7  15   7     2713.96     2711.87    307.67 o
  -6  15   7     1426.26     1114.22    191.92 o
  -5  15   7     6722.54     6946.65    459.74 o
  -4  15   7     3060.76     3478.37    312.29 o
  -3  15   7     4346.10     4054.03    332.32 o
  -2  15   7        1.08      -19.86     58.67 o
  -1  15   7     7896.26     8558.70    348.15 o
   0  15   7     3907.38     3818.38    228.92 o
   1  15   7     9447.57     9856.65    280.31 o
   2  15   7        0.66       -8.82     30.00 o
   3  15   7     5311.20     5569.81    271.13 o
   4  15   7      270.90      291.65     88.24 o
   5  15   7     8369.23     8527.75    360.69 o
   6  15   7      914.37      811.88    123.26 o
   7  15   7      922.56     1093.09    141.69 o
   8  15   7       31.81      154.68     73.76 o
  -8  16   7      241.53      416.01    156.55 o
  -7  16   7     4977.22     5215.21    428.61 o
  -6  16   7      752.32      867.80    173.47 o
  -5  16   7        8.98       21.08     94.71 o
  -4  16   7      853.49      634.93    137.12 o
  -3  16   7     2292.00     2433.63    266.93 o
  -2  16   7      889.26      784.95    120.31 o
  -1  16   7       44.86       -3.03     57.25 o
   0  16   7     1215.05     1156.09    131.93 o
   1  16   7     2838.26     2907.23    203.04 o
   2  16   7     1051.26     1090.92    204.39 o
   3  16   7     2156.71     2439.90    237.33 o
   4  16   7     1949.85     1896.28    170.39 o
   5  16   7     2103.95     1928.92    173.71 o
   6  16   7       67.55      -30.98     57.03 o
   7  16   7     2379.72     2598.61    216.09 o
  -6  17   7     6326.39     6295.20    470.41 o
  -5  17   7       15.61      -56.81     89.92 o
  -4  17   7      137.48       97.99     94.55 o
  -3  17   7     1571.50     1462.30    153.04 o
  -2  17   7     5069.63     5553.33    295.73 o
  -1  17   7      169.71      158.19    113.41 o
   0  17   7       18.75     -208.57    139.05 o
   1  17   7      311.01      377.72    129.98 o
   2  17   7    12134.80    12296.06    686.24 o
   3  17   7      114.82       14.46    102.16 o
   4  17   7      141.71      206.66     96.59 o
   5  17   7     1317.59     1482.33    209.27 o
  -4  18   7     1263.94     1122.72    203.09 o
  -3  18   7     1198.36     1136.37    139.21 o
  -2  18   7       71.33      122.48     87.84 o
  -1  18   7     1649.71     1410.64    249.94 o
   0  18   7       12.34      -69.91    117.83 o
   1  18   7     1047.37     1612.87    258.73 o
   2  18   7       70.66     -133.25    126.19 o
   3  18   7     1401.62     1094.72    220.42 o
 -14   0   8     5504.34     5235.10    384.88 o
 -13   0   8     7063.26     7233.66    439.67 o
 -12   0   8       73.33        7.04     55.86 o
 -11   0   8     2916.83     2503.00    236.42 o
 -10   0   8    18541.48    18080.93    657.99 o
  -9   0   8    17038.73    17074.94    616.61 o
  -8   0   8     2386.42     2374.21    205.30 o
  -7   0   8     6711.05     6456.64    330.80 o
  -6   0   8    46793.82    46738.05   1109.60 o
  -5   0   8    17661.23    16513.43    540.61 o
  -4   0   8    13639.64    12498.39    451.37 o
  -3   0   8      137.76      161.85     55.92 o
  -2   0   8    22430.75    22779.59    434.69 o
  -1   0   8    18808.82    17846.73    551.99 o
   0   0   8    79232.89    80742.16   1113.02 o
   1   0   8     1909.70     2223.69    114.46 o
   2   0   8    85281.05    92069.86   1291.61 o
   3   0   8     2004.48     1758.85    164.67 o
   4   0   8    36592.00    35897.04    953.05 o
   5   0   8      135.13       70.41     63.88 o
   6   0   8    18432.73    18225.88    667.90 o
   7   0   8     6458.12     6037.37    380.07 o
   8   0   8    28595.31    27613.71    925.56 o
   9   0   8      433.10      611.39    151.89 o
  10   0   8     4754.33     4849.66    384.65 o
  11   0   8      677.94      858.52    180.15 o
  12   0   8    17512.05    17471.93    827.92 o
  13   0   8       24.11      319.72    151.41 o
 -14   1   8     4672.15     4720.86    338.18 o
 -13   1   8     1242.29     1279.14    141.60 o
 -12   1   8        5.63      -41.43     48.46 o
 -11   1   8     5548.99     5211.52    240.89 o
 -10   1   8     4651.10     4783.95    221.95 o
  -9   1   8     7356.51     7127.59    264.01 o
  -8   1   8     5812.04     5628.78    224.62 o
  -7   1   8    11421.02    11495.49    321.55 o
  -6   1   8     9772.00     9348.02    278.47 o
  -5   1   8    17192.51    16843.06    628.43 o
  -4   1   8    11388.90    11113.65    297.47 o
  -3   1   8     3234.38     3221.66    151.16 o
  -2   1   8      395.56      491.52     34.31 o
  -1   1   8    35978.43    35509.26    427.06 o
   0   1   8    12529.24    12552.61    208.20 o
   1   1   8      334.32      444.72     38.21 o
   2   1   8     3337.39     3747.87    129.22 o
   3   1   8    17360.47    16382.11    389.34 o
   4   1   8     8593.64     8682.74    282.53 o
   5   1   8       12.94        6.38     83.95 o
   6   1   8     2936.11     2953.46    199.55 o
   7   1   8    41994.30    40777.85    813.58 o
   8   1   8     1352.85     1445.45    139.65 o
   9   1   8       97.41      191.06     76.14 o
  10   1   8     1362.18     1334.96    159.44 o
  11   1   8     7951.18     8138.73    370.25 o
  12   1   8     2110.66     1968.67    195.25 o
  13   1   8     1668.61     1584.97    351.36 o
 -14   2   8      149.17      127.51     61.13 o
 -13   2   8     1117.64      921.55    115.30 o
 -12   2   8     5136.97     5275.71    252.87 o
 -11   2   8     1943.10     2078.04    192.46 o
 -10   2   8      524.71      547.67     79.54 o
  -9   2   8     4115.74     4041.69    195.00 o
  -8   2   8     8609.38     8622.17    281.81 o
  -7   2   8    16179.32    16878.21    317.25 o
  -6   2   8     2376.69     2228.91    129.67 o
  -5   2   8     2885.64     2670.92    139.45 o
  -4   2   8     9764.18    10230.35    224.97 o
  -3   2   8    43748.61    42624.07    489.38 o
  -2   2   8     3881.27     3715.34     92.71 o
  -1   2   8     1713.71     2006.32     97.12 o
   0   2   8     8840.10     9049.11    168.52 o
   1   2   8    14043.58    12870.13    242.56 o
   2   2   8     4561.81     4604.02    143.01 o
   3   2   8      299.75      321.37     59.55 o
   4   2   8     1613.62     1550.86    115.31 o
   5   2   8    38360.15    37619.04    719.60 o
   6   2   8     1427.17     1395.37    124.04 o
   7   2   8      600.29      603.27     94.52 o
   8   2   8      277.56      287.13     70.17 o
   9   2   8    29142.43    28849.82    699.53 o
  10   2   8      220.11      189.37    113.30 o
  11   2   8      950.37      952.28    128.63 o
  12   2   8       11.82       51.82     77.71 o
  13   2   8     7034.12     6419.95    503.41 o
 -14   3   8     1510.58     1221.47    203.37 o
 -13   3   8     2969.54     2983.50    194.84 o
 -12   3   8     6016.11     6029.84    269.96 o
 -11   3   8     4273.76     4432.50    220.87 o
 -10   3   8      216.99      293.00     65.66 o
  -9   3   8     4638.88     4526.78    432.61 o
  -8   3   8    10017.53     9558.59    296.71 o
  -7   3   8     5053.62     5013.64    154.81 o
  -6   3   8     8620.55     9194.42    220.77 o
  -5   3   8     7122.93     7054.56    181.20 o
  -4   3   8    24788.74    24935.05    393.11 o
  -3   3   8     8352.83     8533.35    157.06 o
  -2   3   8    22580.43    22835.55    340.83 o
  -1   3   8       78.18      148.15     22.13 o
   0   3   8    13335.47    13023.94    206.99 o
   1   3   8       79.22       47.69     21.20 o
   2   3   8    24983.80    25480.50    495.84 o
   3   3   8      811.90      890.05     84.44 o
   4   3   8    24485.04    25483.93    538.04 o
   5   3   8     5420.13     5427.39    230.52 o
   6   3   8    18205.74    16983.99    455.14 o
   7   3   8     1310.73      992.08    111.78 o
   8   3   8     4783.83     4715.55    495.00 o
   9   3   8      220.68      163.81     66.85 o
  10   3   8     6317.67     5976.07    305.21 o
  11   3   8       69.39       78.28     56.96 o
  12   3   8      252.81      380.94    144.85 o
  13   3   8      166.66        7.60     92.01 o
 -14   4   8        8.64      -28.14    102.81 o
 -13   4   8      282.94      280.96    119.09 o
 -12   4   8      628.54      672.78     90.18 o
 -11   4   8       12.36        6.25     89.10 o
 -10   4   8      902.75      846.37     93.71 o
  -9   4   8      139.07      125.30     62.26 o
  -8   4   8      323.54      436.09     49.81 o
  -7   4   8     1191.43     1085.73     69.73 o
  -6   4   8      155.98      160.62     25.00 o
  -5   4   8     1146.88     1364.54     58.64 o
  -4   4   8       90.24      152.51     28.85 o
  -3   4   8       10.73       36.72     28.99 o
  -2   4   8     9792.86    10663.33    276.01 o
  -1   4   8     1362.25     1399.15     79.77 o
   0   4   8     3870.34     4238.13    103.93 o
   1   4   8     3350.45     3368.67     98.91 o
   2   4   8      143.94      226.52     33.03 o
   3   4   8      146.39      182.02     44.60 o
   4   4   8     6246.23     6285.68    615.90 o
   5   4   8       27.63       42.71     41.79 o
   6   4   8      570.17      605.51     84.98 o
   7   4   8      417.58      398.61     74.34 o
   8   4   8      483.69      545.22     88.31 o
   9   4   8     1596.11     1327.39    142.24 o
  10   4   8     1934.47     1653.74    165.55 o
  11   4   8       89.18       80.03     95.71 o
  12   4   8      630.76      510.34    146.28 o
  13   4   8      124.46      -13.39    110.59 o
 -14   5   8      928.69     1043.43    202.20 o
 -13   5   8     1921.92     1774.74    248.71 o
 -12   5   8     1228.62     1075.38    193.91 o
 -11   5   8      513.32      469.80     78.18 o
 -10   5   8     7022.96     6563.03    256.73 o
  -9   5   8     4989.71     5360.07    315.72 o
  -8   5   8     6524.26     6510.82    182.60 o
  -7   5   8     2281.46     2192.72     80.40 o
  -6   5   8     3826.25     3929.47    102.68 o
  -5   5   8    16587.44    17163.77    238.93 o
  -4   5   8     7261.99     6632.57    286.30 o
  -3   5   8        3.65       44.34     52.32 o
  -2   5   8    14628.53    15390.73   1061.62 o
  -1   5   8    11511.68    11026.33    181.91 o
   0   5   8    14235.35    14903.53    253.74 o
   1   5   8     1977.08     2062.90     78.88 o
   2   5   8    17328.17    17198.60    467.07 o
   3   5   8     4336.31     3861.89    169.16 o
   4   5   8     3027.81     2818.63    156.84 o
   5   5   8       79.24      202.49     52.41 o
   6   5   8     6885.12     7240.54    375.09 o
   7   5   8     2594.51     2519.75    220.78 o
   8   5   8     1404.41     1500.81    144.16 o
   9   5   8     2890.43     3092.79    310.38 o
  10   5   8     6316.29     5718.78    438.60 o
  11   5   8     5923.47     5197.96    434.21 o
  12   5   8      171.20      -74.63    116.17 o
  13   5   8      645.78      490.36    158.38 o
 -14   6   8      104.45      133.70     98.85 o
 -13   6   8      608.55      617.40    151.01 o
 -12   6   8     2849.13     2921.38    305.94 o
 -11   6   8     3427.07     3224.99    308.96 o
 -10   6   8       86.61      118.36     49.59 o
  -9   6   8        1.29        9.62     30.73 o
  -8   6   8     3760.43     3953.40    212.75 o
  -7   6   8     4592.11     4492.91    113.78 o
  -6   6   8      159.08      187.22     28.90 o
  -5   6   8      305.35      356.99     50.26 o
  -4   6   8     5657.28     5590.15    190.40 o
  -3   6   8     5702.48     5321.92    191.40 o
  -2   6   8      479.23      526.36     62.19 o
  -1   6   8     2660.15     2442.10    122.56 o
   0   6   8     7079.05     6920.04    165.56 o
   1   6   8    21506.10    22303.66    425.01 o
   2   6   8       15.14       42.05     23.10 o
   3   6   8     3300.12     3484.46    130.88 o
   4   6   8     5109.98     4936.98    293.69 o
   5   6   8    12421.47    12589.23    569.71 o
   6   6   8       11.22       58.10     65.45 o
   7   6   8     1343.66     1510.07    205.93 o
   8   6   8      758.36      713.72    155.00 o
   9   6   8    11760.41    11173.76    607.49 o
  10   6   8      152.26       10.61    103.53 o
  11   6   8       33.24      -50.66    125.23 o
  12   6   8      164.71       29.56     87.55 o
  13   6   8     3642.88     3812.89    398.64 o
 -13   7   8      860.38      673.36    174.80 o
 -12   7   8     1071.56     1166.93    207.00 o
 -11   7   8     2344.56     1808.33    237.28 o
 -10   7   8     3032.00     3008.85    298.10 o
  -9   7   8     6681.53     6479.28    430.58 o
  -8   7   8       17.25       28.23     31.94 o
  -7   7   8     2272.07     2194.15    125.91 o
  -6   7   8     1314.65      976.70     96.09 o
  -5   7   8     8599.15     7882.20    257.22 o
  -4   7   8      570.46      554.49     58.39 o
  -3   7   8      322.02      532.42     99.33 o
  -2   7   8     4543.71     4625.11    185.19 o
  -1   7   8     8038.86     7645.29    210.59 o
   0   7   8     7395.33     7455.84    172.15 o
   1   7   8       94.45      128.44     29.65 o
   2   7   8        1.61       43.05     31.29 o
   3   7   8    24886.56    24317.67    811.03 o
   4   7   8      847.14      862.02    147.18 o
   5   7   8       15.98       98.52     62.40 o
   6   7   8      384.41      392.01     98.96 o
   7   7   8     7271.07     7032.21    447.04 o
   8   7   8      599.50      567.62    140.74 o
   9   7   8      436.73      366.70    136.74 o
  10   7   8       13.04       80.30     92.88 o
  11   7   8     5568.96     5327.98    444.16 o
  12   7   8        4.51      -35.21    116.81 o
 -13   8   8     3429.99     3554.88    368.21 o
 -12   8   8      590.58      339.77    121.84 o
 -11   8   8     2419.41     2425.98    279.86 o
 -10   8   8    12165.85    11243.01    595.60 o
  -9   8   8     5750.24     5984.71    412.72 o
  -8   8   8      893.50     1095.00    175.57 o
  -7   8   8      858.18      870.84    147.09 o
  -6   8   8    16019.02    16191.67    649.73 o
  -5   8   8     8936.88     8541.14    304.23 o
  -4   8   8    11199.80    11293.77    284.83 o
  -3   8   8     1539.59     1413.03     97.50 o
  -2   8   8    37893.51    39555.02    958.45 o
  -1   8   8     5295.61     5047.28    224.31 o
   0   8   8    14752.88    14548.40    263.42 o
   1   8   8      110.41      127.78     26.58 o
   2   8   8    12055.10    12165.50    268.20 o
   3   8   8     5255.00     4915.18    341.15 o
   4   8   8    39643.25    38812.44   1139.08 o
   5   8   8      102.22       40.20     58.17 o
   6   8   8    12495.41    12426.98    603.50 o
   7   8   8     1054.69     1049.37    176.08 o
   8   8   8    20369.37    20556.67    845.00 o
   9   8   8       42.03       53.34    104.09 o
  10   8   8     4153.76     4191.33    383.66 o
  11   8   8     1218.23     1173.90    208.42 o
  12   8   8     7103.21     6317.85    506.15 o
 -13   9   8       32.84      227.15    124.85 o
 -12   9   8     1474.19     1632.95    249.56 o
 -11   9   8     3041.87     3229.12    333.98 o
 -10   9   8     6380.31     6366.01    447.12 o
  -9   9   8     1986.74     1798.15    235.18 o
  -8   9   8     1360.29      825.81    160.08 o
  -7   9   8     3748.51     3327.89    294.07 o
  -6   9   8     1294.91     1142.53    170.03 o
  -5   9   8    11777.46    11565.43    533.48 o
  -4   9   8     8286.96     8498.66    237.54 o
  -3   9   8    11713.34    11755.16    484.05 o
  -2   9   8     1147.54     1235.74    128.94 o
  -1   9   8    13465.66    12916.61    380.21 o
   0   9   8     9742.53     9648.76    222.53 o
   1   9   8     1207.76     1225.16     73.86 o
   2   9   8        4.06       59.52     28.35 o
   3   9   8    23550.79    22706.93    814.54 o
   4   9   8     2594.94     2936.29    275.13 o
   5   9   8      270.54      389.43    116.95 o
   6   9   8     1098.35     1031.45    180.90 o
   7   9   8     9522.55     9615.31    550.98 o
   8   9   8     3381.94     2996.63    316.11 o
   9   9   8      397.10      284.25    108.70 o
  10   9   8     2147.46     1711.01    250.23 o
  11   9   8    11325.92    10986.23    664.74 o
  12   9   8      266.27      277.09    134.16 o
 -12  10   8     4594.64     4243.15    399.66 o
 -11  10   8     3323.86     3173.10    333.94 o
 -10  10   8      328.35      297.35    126.90 o
  -9  10   8     1092.11     1106.75    193.43 o
  -8  10   8     6777.87     6284.16    433.13 o
  -7  10   8    10383.17    10248.81    541.17 o
  -6  10   8     2538.49     2329.71    249.85 o
  -5  10   8      356.46      328.55    103.79 o
  -4  10   8     6702.18     6937.72    406.75 o
  -3  10   8    19878.82    19416.11    421.52 o
  -2  10   8     3775.67     3667.65    170.31 o
  -1  10   8      399.25      236.61     64.35 o
   0  10   8     1859.14     1840.23    135.29 o
   1  10   8    23664.42    24500.98    669.55 o
   2  10   8     3341.57     3215.80    134.29 o
   3  10   8        0.14      -13.67     68.64 o
   4  10   8      249.07      166.00     96.94 o
   5  10   8    16181.46    15854.70    703.67 o
   6  10   8     3201.45     2642.17    282.54 o
   7  10   8      184.54       18.86     73.88 o
   8  10   8       32.10      -56.40     73.52 o
   9  10   8    13195.44    12778.25    685.85 o
  10  10   8      324.74      406.54    130.46 o
  11  10   8     2293.04     2088.58    286.96 o
 -11  11   8     5168.21     4752.51    422.20 o
 -10  11   8     1446.73     1269.81    221.27 o
  -9  11   8     2112.19     2270.74    271.38 o
  -8  11   8    10046.70     8552.45    518.12 o
  -7  11   8     5361.00     5062.60    382.32 o
  -6  11   8     2902.80     2607.67    267.46 o
  -5  11   8      137.93      238.65     90.66 o
  -4  11   8    11175.65    10813.01    522.80 o
  -3  11   8     3442.78     3605.06    287.58 o
  -2  11   8     5102.14     4888.89    333.47 o
  -1  11   8      229.03      241.11     66.78 o
   0  11   8    12040.33    11611.17    241.08 o
   1  11   8     5588.00     5587.12    171.23 o
   2  11   8    16911.63    17271.55    580.84 o
   3  11   8        3.83        1.89     63.05 o
   4  11   8     8835.90     9611.53    535.66 o
   5  11   8      642.67      773.69    152.64 o
   6  11   8    14005.00    13906.02    679.64 o
   7  11   8      745.25      826.48    170.84 o
   8  11   8     5218.59     5468.00    434.83 o
   9  11   8      437.69      349.27    129.33 o
  10  11   8     6002.92     5910.78    480.84 o
  11  11   8       62.98      -49.52     89.31 o
 -11  12   8        0.86      208.71    113.93 o
 -10  12   8       52.30      214.94    133.03 o
  -9  12   8     2130.31     1996.99    263.88 o
  -8  12   8      575.74      525.10    137.28 o
  -7  12   8      411.63      226.12     97.12 o
  -6  12   8     5787.47     5516.83    399.52 o
  -5  12   8     2561.34     2319.95    250.08 o
  -4  12   8      106.91      163.69     90.95 o
  -3  12   8     2194.04     1799.24    210.08 o
  -2  12   8     4619.06     4782.79    258.01 o
  -1  12   8     1806.95     1801.58    149.13 o
   0  12   8      655.24      671.25     93.48 o
   1  12   8     1023.74      934.87    113.19 o
   2  12   8     7123.57     6351.79    389.07 o
   3  12   8      457.68      491.83     86.45 o
   4  12   8     1168.14     1412.63    209.21 o
   5  12   8     2544.85     2633.00    293.06 o
   6  12   8     1904.08     1692.58    246.01 o
   7  12   8       15.87      116.55     99.69 o
   8  12   8     3745.35     3403.02    357.84 o
   9  12   8      873.87      798.47    192.02 o
  10  12   8      435.95      725.34    185.27 o
 -10  13   8     1738.74     1557.67    242.07 o
  -9  13   8     3163.73     2989.90    326.38 o
  -8  13   8       90.30       60.84     91.53 o
  -7  13   8      252.89      148.18     79.36 o
  -6  13   8     6353.30     5749.07    416.61 o
  -5  13   8     6552.05     6586.05    434.86 o
  -4  13   8      363.57      250.04     86.18 o
  -3  13   8       43.62       40.18     62.26 o
  -2  13   8     5567.88     5770.63    277.34 o
  -1  13   8    14317.18    14878.96    461.62 o
   0  13   8     1051.09      965.12    116.91 o
   1  13   8      140.47       15.94     51.93 o
   2  13   8     1365.44     1332.16    138.90 o
   3  13   8     8069.68     8376.30    338.50 o
   4  13   8        7.89       -7.61     70.51 o
   5  13   8      178.16      308.14    117.12 o
   6  13   8     2490.91     2365.37    292.44 o
   7  13   8     5970.67     5924.31    459.67 o
   8  13   8        0.10      -70.80     90.62 o
   9  13   8      252.90      363.71    143.99 o
  -9  14   8      296.14      305.10    113.57 o
  -8  14   8      916.18      876.99    183.64 o
  -7  14   8     1019.82     1098.50    200.79 o
  -6  14   8      201.30      132.81     93.56 o
  -5  14   8      511.23      660.36    153.28 o
  -4  14   8     2427.51     2477.16    271.62 o
  -3  14   8     1572.49     1309.88    193.10 o
  -2  14   8      325.92      261.54     84.83 o
  -1  14   8        2.89       27.60     51.76 o
   0  14   8     2288.22     1987.62    168.31 o
   1  14   8     1295.37     1213.65    199.58 o
   2  14   8      491.77      535.16    100.01 o
   3  14   8       16.23       28.49     43.61 o
   4  14   8     1506.52     1373.41    222.06 o
   5  14   8     1090.82     1115.61    204.14 o
   6  14   8     1047.03      836.36    181.77 o
   7  14   8     1569.42     1616.70    262.09 o
   8  14   8     2103.73     1864.94    274.72 o
  -8  15   8       16.37        8.37     83.42 o
  -7  15   8      141.89      235.09    126.31 o
  -6  15   8      314.47      554.11    156.08 o
  -5  15   8     1104.21     1251.27    198.18 o
  -4  15   8       25.16      -30.24     95.60 o
  -3  15   8       23.31      -36.93     90.78 o
  -2  15   8      542.29      565.60    107.70 o
  -1  15   8     3571.50     3858.01    242.20 o
   0  15   8     1260.37     1430.34    250.65 o
   1  15   8       20.70      -20.42     54.55 o
   2  15   8     1535.92     1476.27    149.90 o
   3  15   8     1875.20     1854.76    264.43 o
   4  15   8        2.48       18.59     80.53 o
   5  15   8      245.19      229.48    122.30 o
   6  15   8      234.28      193.05    110.53 o
   7  15   8     1453.76     1577.86    169.96 o
  -7  16   8      594.09      897.01    190.37 o
  -6  16   8     4135.29     4335.22    391.73 o
  -5  16   8      878.57      702.01    161.96 o
  -4  16   8     2175.18     1897.73    242.70 o
  -3  16   8      709.52      572.59    102.12 o
  -2  16   8     5127.15     5353.05    291.79 o
  -1  16   8     1111.62     1383.40    153.67 o
   0  16   8     6276.88     6254.53    313.36 o
   1  16   8     2515.26     2450.65    196.53 o
   2  16   8     3730.05     3631.86    363.23 o
   3  16   8      999.78      916.91    237.28 o
   4  16   8     5532.71     5619.44    292.86 o
   5  16   8      656.57      647.74    111.00 o
   6  16   8     1938.67     1882.70    184.51 o
  -6  17   8      658.79      623.36    160.72 o
  -5  17   8     1891.21     1680.72    250.29 o
  -4  17   8     1890.14     1749.08    255.10 o
  -3  17   8     1253.50     1494.21    160.11 o
  -2  17   8      610.72      627.55    113.07 o
  -1  17   8     4052.75     4211.50    265.62 o
   0  17   8      420.45      495.03    155.17 o
   1  17   8     1927.23     1817.64    281.04 o
   2  17   8      450.29      181.66    105.99 o
   3  17   8     3070.05     2977.82    347.82 o
   4  17   8     1200.19      642.70    170.64 o
   5  17   8       48.64      -81.13     72.22 o
  -3  18   8     3191.32     3154.84    264.99 o
  -2  18   8     1092.16     1095.81    286.65 o
  -1  18   8      277.28      158.88     99.58 o
   0  18   8      744.28      722.64    183.10 o
   1  18   8     7428.14     7554.54    555.56 o
   2  18   8     1302.16     1126.65    225.00 o
 -14   1   9      728.13      956.91    123.40 o
 -13   1   9      650.76      642.32     99.15 o
 -12   1   9     1008.74     1090.91    118.69 o
 -11   1   9     5373.45     5266.49    285.89 o
 -10   1   9     1535.90     1688.75    134.61 o
  -9   1   9     5021.50     4705.48    217.26 o
  -8   1   9     8771.03     8198.36    390.80 o
  -7   1   9    14222.85    13882.07    440.63 o
  -6   1   9     2622.94     2695.62    150.45 o
  -5   1   9     5831.98     5260.14    321.20 o
  -4   1   9     4256.19     4233.17    204.08 o
  -3   1   9    13524.07    12854.83    257.50 o
  -2   1   9     1657.36     1631.64     81.01 o
  -1   1   9    13825.94    13445.07    303.84 o
   0   1   9     1187.90     1155.47     66.72 o
   1   1   9     5595.22     5631.38    159.80 o
   2   1   9     3970.82     3761.38    195.80 o
   3   1   9     6911.51     6472.55    236.19 o
   4   1   9     4269.54     4104.29    196.26 o
   5   1   9     2978.60     2767.38    169.24 o
   6   1   9     1642.21     1787.03    144.33 o
   7   1   9    34299.39    34019.73    737.52 o
   8   1   9     3741.10     3904.42    229.89 o
   9   1   9     2380.68     2517.71    193.23 o
  10   1   9      517.15      434.84     86.93 o
  11   1   9     8005.95     7576.15    366.43 o
  12   1   9     3046.48     3273.54    251.25 o
  13   1   9      203.63      431.70     98.37 o
 -14   2   9       88.69      116.50     86.48 o
 -13   2   9       12.02       47.97    127.51 o
 -12   2   9      329.26      318.25     73.91 o
 -11   2   9     2315.07     2670.59    176.48 o
 -10   2   9     3579.73     3532.22    195.89 o
  -9   2   9      278.22      347.83     99.70 o
  -8   2   9     2256.21     2250.11    144.92 o
  -7   2   9    13433.63    13274.79    364.04 o
  -6   2   9    10086.85    10105.68    304.36 o
  -5   2   9      214.00      164.91     41.58 o
  -4   2   9      153.42      207.29     49.72 o
  -3   2   9     5782.36     5725.83    156.95 o
  -2   2   9    32271.82    32766.23    411.84 o
  -1   2   9     2026.86     1788.95     87.13 o
   0   2   9     1239.55     1547.89     75.89 o
   1   2   9     4029.22     3839.54    128.32 o
   2   2   9    23339.26    22685.01    482.56 o
   3   2   9      344.24      359.66     60.87 o
   4   2   9      798.90      813.18     89.91 o
   5   2   9      815.36      830.90     92.84 o
   6   2   9    24577.19    25445.54    594.47 o
   7   2   9     3503.40     3439.52    207.81 o
   8   2   9      846.74      805.91    158.02 o
   9   2   9     1255.43     1313.41    142.13 o
  10   2   9     4717.59     4468.78    270.64 o
  11   2   9       19.79      -42.53     60.05 o
  12   2   9      830.55      802.20    130.85 o
  13   2   9       41.07      -58.45     78.50 o
 -14   3   9     1101.41     1327.74    219.82 o
 -13   3   9     3122.78     2731.15    292.37 o
 -12   3   9     1289.04     1029.74    118.19 o
 -11   3   9      124.74      134.94     55.65 o
 -10   3   9     4518.53     4449.78    219.54 o
  -9   3   9     8006.68     8003.91    313.57 o
  -8   3   9     4893.54     5153.23    221.39 o
  -7   3   9     2913.66     2957.55    120.90 o
  -6   3   9     2922.89     3037.79    161.56 o
  -5   3   9     4175.30     4093.99    185.70 o
  -4   3   9    14724.21    14837.81    820.50 o
  -3   3   9     4851.68     4629.52    134.74 o
  -2   3   9     2191.19     2183.04    115.09 o
  -1   3   9      719.76      760.65     68.30 o
   0   3   9    29989.55    30069.50    379.09 o
   1   3   9    10067.75    10231.81    246.61 o
   2   3   9     3982.20     4140.49    189.00 o
   3   3   9      834.80      746.85    163.36 o
   4   3   9    16834.27    16267.23    419.71 o
   5   3   9     5053.71     4842.47    309.53 o
   6   3   9      201.27      302.53     66.82 o
   7   3   9      510.95      492.12     82.44 o
   8   3   9     5307.14     4964.41    402.05 o
   9   3   9     8379.13     8556.19    363.18 o
  10   3   9      264.55      237.71     73.61 o
  11   3   9      186.14      213.52     72.95 o
  12   3   9     2418.17     2365.56    214.90 o
  13   3   9      257.30      222.38    132.78 o
 -14   4   9     2938.54     2673.55    307.11 o
 -13   4   9     5924.95     5670.04    433.16 o
 -12   4   9     6174.29     6417.55    280.42 o
 -11   4   9      465.77      390.38     73.50 o
 -10   4   9     3549.60     3962.65    324.51 o
  -9   4   9    19021.93    18979.54    472.49 o
  -8   4   9    15680.24    15861.77    414.30 o
  -7   4   9     4539.92     4516.60    147.36 o
  -6   4   9     1315.37     1313.23     73.22 o
  -5   4   9    34536.23    34490.36    651.44 o
  -4   4   9    13466.18    13093.10    239.63 o
  -3   4   9    19065.53    19387.92    361.42 o
  -2   4   9      622.58      573.84     48.32 o
  -1   4   9    29638.58    28871.41    426.81 o
   0   4   9    21531.63    22452.73    305.35 o
   1   4   9    24099.30    24077.88    548.91 o
   2   4   9      394.12      432.96     45.36 o
   3   4   9    28515.38    29069.30    579.84 o
   4   4   9     8812.55     8344.70    535.46 o
   5   4   9    43795.52    43150.13    812.96 o
   6   4   9      798.58      771.88     98.12 o
   7   4   9    21034.74    20510.70    545.25 o
   8   4   9      272.64      306.54     71.69 o
   9   4   9    22908.68    22471.81    622.55 o
  10   4   9      245.87      244.67     77.03 o
  11   4   9     2321.81     2245.96    283.86 o
  12   4   9        1.17     -108.78    106.12 o
  13   4   9     7748.04     7175.30    554.67 o
 -14   5   9     3576.45     3580.94    365.47 o
 -13   5   9     5155.14     5179.69    416.60 o
 -12   5   9      207.67      210.80    103.82 o
 -11   5   9     2596.12     2796.52    175.52 o
 -10   5   9     3245.86     3622.53    195.02 o
  -9   5   9     7096.23     7244.43    270.50 o
  -8   5   9     6003.25     5854.37    653.69 o
  -7   5   9     1739.54     1667.01     85.10 o
  -6   5   9     7230.68     7265.95    185.60 o
  -5   5   9     1173.02     1065.41     54.22 o
  -4   5   9    15031.90    13831.05    377.97 o
  -3   5   9    10660.29    10755.75    292.12 o
  -2   5   9     6020.36     5784.57    232.01 o
  -1   5   9      571.19      549.59     57.28 o
   0   5   9    22270.91    22218.41    333.20 o
   1   5   9    12632.44    12321.15    267.08 o
   2   5   9     1373.27     1454.89    101.36 o
   3   5   9        0.25       24.00     32.81 o
   4   5   9    25514.28    26500.37    570.01 o
   5   5   9    24937.08    24781.29   1612.15 o
   6   5   9      839.70      867.09    102.33 o
   7   5   9        1.21     -113.58     99.19 o
   8   5   9     7705.36     7362.34    322.77 o
   9   5   9     1575.87     1419.72    152.58 o
  10   5   9       42.78      -46.89    115.33 o
  11   5   9     1840.27     2092.59    282.50 o
  12   5   9     4008.41     4717.23    439.51 o
 -13   6   9       61.11      -37.09     92.38 o
 -12   6   9     5381.52     4727.94    393.00 o
 -11   6   9     9221.77     9801.54    560.45 o
 -10   6   9     1296.45     1343.94    124.73 o
  -9   6   9      267.31      222.74     50.81 o
  -8   6   9     1239.98     1327.14    112.72 o
  -7   6   9     6209.72     5924.54    187.98 o
  -6   6   9    11553.26    11394.03    295.94 o
  -5   6   9     5022.08     5106.18    191.51 o
  -4   6   9      698.89      705.09    197.34 o
  -3   6   9     8413.61     7788.02    251.73 o
  -2   6   9    24544.43    24440.34    968.31 o
  -1   6   9     5643.89     5427.05    230.46 o
   0   6   9     3086.89     2938.78     85.09 o
   1   6   9     2467.21     2320.61     84.46 o
   2   6   9    52165.49    52149.18   1098.88 o
   3   6   9     4242.76     4151.94    188.45 o
   4   6   9     2018.28     2218.53    146.72 o
   5   6   9     6014.53     5991.33    256.27 o
   6   6   9    11306.35    11863.30    388.48 o
   7   6   9     2099.90     2136.93    249.85 o
   8   6   9       47.71        5.91     77.57 o
   9   6   9      207.95      103.69     98.38 o
  10   6   9    10908.29    11452.04    649.27 o
  11   6   9     1024.70      693.37    175.59 o
  12   6   9      112.13      141.50     93.74 o
 -13   7   9        1.13       52.28     91.85 o
 -12   7   9     4096.72     4335.58    386.13 o
 -11   7   9     5159.35     4757.61    394.08 o
 -10   7   9     7380.31     7810.52    491.44 o
  -9   7   9      968.50     1004.77    173.47 o
  -8   7   9     1313.05     1282.61    106.25 o
  -7   7   9    14579.37    14207.98    620.31 o
  -6   7   9     5911.04     5579.36    199.73 o
  -5   7   9     4909.59     4560.05    179.38 o
  -4   7   9      769.16      702.13     71.97 o
  -3   7   9    19025.23    18018.15    459.33 o
  -2   7   9     8760.56     8880.87    306.23 o
  -1   7   9     6511.00     6800.38    277.78 o
   0   7   9     1416.27     1391.05     72.48 o
   1   7   9    19524.53    20343.42    559.58 o
   2   7   9     4760.65     4727.77    176.41 o
   3   7   9    15321.81    15722.52    647.22 o
   4   7   9        4.24       78.48     86.57 o
   5   7   9     8525.65     7993.04    470.69 o
   6   7   9     1001.49     1198.32    189.27 o
   7   7   9     7704.44     8203.02    505.42 o
   8   7   9        1.41      124.34     93.92 o
   9   7   9     1926.24     2010.77    268.00 o
  10   7   9      425.47      640.80    164.43 o
  11   7   9    15211.61    14510.27    770.29 o
  12   7   9       63.53       67.20     99.93 o
 -13   8   9      628.70      454.13    150.65 o
 -12   8   9      463.65      492.91    149.31 o
 -11   8   9     2266.12     2276.66    281.87 o
 -10   8   9      137.91      266.31    118.36 o
  -9   8   9     1618.62     1945.95    243.03 o
  -8   8   9     1061.80     1082.80    172.08 o
  -7   8   9      325.15      444.62    120.76 o
  -6   8   9      838.08      708.67    147.09 o
  -5   8   9     3991.13     4183.99    167.72 o
  -4   8   9     1506.05     1357.23     96.20 o
  -3   8   9     3238.03     3221.76    242.69 o
  -2   8   9      136.34      122.90     47.44 o
  -1   8   9     1492.47     1496.70    127.49 o
   0   8   9     1728.33     1622.51    130.91 o
   1   8   9       67.50       81.19     38.27 o
   2   8   9     1766.52     1603.80     95.37 o
   3   8   9    19439.35    19968.84    757.91 o
   4   8   9       48.05       57.91     79.89 o
   5   8   9      385.76      345.83    115.51 o
   6   8   9     1883.21     1595.92    221.54 o
   7   8   9     1981.72     2151.71    263.11 o
   8   8   9       28.65       50.02     73.62 o
   9   8   9     2901.61     3077.48    328.90 o
  10   8   9      200.49      186.89    106.96 o
  11   8   9      178.32      197.40    123.91 o
 -12   9   9     2049.49     1646.39    262.13 o
 -11   9   9     1775.43     1862.96    263.54 o
 -10   9   9      129.65      199.34    118.21 o
  -9   9   9     2223.46     2435.24    275.50 o
  -8   9   9     1463.63     1607.57    219.85 o
  -7   9   9     1210.66     1221.53    187.26 o
  -6   9   9        0.41      -45.39     67.49 o
  -5   9   9     7315.05     7701.17    440.99 o
  -4   9   9    10241.47    10422.76    513.06 o
  -3   9   9     1483.72     1351.13    101.38 o
  -2   9   9      603.61      594.56     88.69 o
  -1   9   9     1896.67     1855.69    194.69 o
   0   9   9     9989.68     9509.98    206.80 o
   1   9   9      538.40      513.64     51.64 o
   2   9   9      484.80      503.15     61.36 o
   3   9   9    18430.71    18290.43    734.13 o
   4   9   9     4977.41     4649.49    358.09 o
   5   9   9        8.11      -31.77     65.63 o
   6   9   9      870.05      839.74    166.66 o
   7   9   9     4176.72     3816.84    352.38 o
   8   9   9     6825.46     7033.37    487.77 o
   9   9   9        0.70      108.81     93.65 o
  10   9   9      742.55      696.23    186.87 o
  11   9   9     3799.52     3428.19    377.31 o
 -12  10   9      278.09      345.15    130.33 o
 -11  10   9     1492.28     1328.90    223.90 o
 -10  10   9      140.62       33.95     82.14 o
  -9  10   9      211.31       91.00     69.45 o
  -8  10   9      440.82      596.99    146.27 o
  -7  10   9      700.34      879.97    170.01 o
  -6  10   9     3213.25     3229.64    297.00 o
  -5  10   9      615.92      633.46    140.44 o
  -4  10   9      416.34      393.97    109.58 o
  -3  10   9     4379.93     4047.61    313.16 o
  -2  10   9    10155.75    10330.74    358.97 o
  -1  10   9     1205.50     1132.15    116.56 o
   0  10   9       65.13       54.96     35.34 o
   1  10   9     1984.16     2029.03    100.14 o
   2  10   9     8277.98     8019.30    222.82 o
   3  10   9      297.60      197.24    100.20 o
   4  10   9      643.44      491.58    127.34 o
   5  10   9      591.84      461.99    131.19 o
   6  10   9     2224.64     1991.41    258.02 o
   7  10   9      847.28      817.28    173.45 o
   8  10   9      191.20      353.85    141.89 o
   9  10   9     1369.84     1540.57    252.63 o
  10  10   9     1098.49     1149.13    216.78 o
  11  10   9        0.82       52.70    111.18 o
 -11  11   9      357.39      284.51    131.63 o
 -10  11   9      349.95      263.08    122.72 o
  -9  11   9     1273.19     1514.37    231.13 o
  -8  11   9     2184.48     2424.37    277.22 o
  -7  11   9      299.62      445.28    126.69 o
  -6  11   9      652.69      554.91    132.11 o
  -5  11   9     2694.74     2657.60    267.45 o
  -4  11   9     7100.22     6443.22    414.79 o
  -3  11   9      217.41      268.83    100.92 o
  -2  11   9      979.20     1037.89    121.51 o
  -1  11   9      901.72      770.50    104.34 o
   0  11   9     2996.38     2967.97    194.06 o
   1  11   9      478.07      499.39     85.28 o
   2  11   9      154.70      195.73     67.28 o
   3  11   9      167.41      254.81     87.72 o
   4  11   9     2240.75     2224.02    262.37 o
   5  11   9      414.47      469.65    134.24 o
   6  11   9       86.80       40.70     86.88 o
   7  11   9      492.22      584.14    161.48 o
   8  11   9     3240.22     2906.75    328.78 o
   9  11   9        7.06      -82.54    109.71 o
  10  11   9      146.79      159.89    105.21 o
 -10  12   9     1504.43     1611.91    256.60 o
  -9  12   9     4585.57     4042.83    380.54 o
  -8  12   9     1867.63     1957.41    257.27 o
  -7  12   9     1628.82     2266.56    269.39 o
  -6  12   9     1792.71     1755.08    231.27 o
  -5  12   9     6763.62     6157.16    419.59 o
  -4  12   9     8864.46     8979.16    501.05 o
  -3  12   9     3955.17     3640.10    309.07 o
  -2  12   9      752.45      918.88    111.27 o
  -1  12   9    15058.92    15980.68    483.69 o
   0  12   9     3723.24     3498.71    333.50 o
   1  12   9    23307.90    24668.71    629.80 o
   2  12   9     1711.20     1702.61    175.11 o
   3  12   9    13048.60    13936.59    678.27 o
   4  12   9      967.77     1051.86    197.03 o
   5  12   9     6460.92     6711.11    476.03 o
   6  12   9      608.43      937.69    188.90 o
   7  12   9     2307.73     2261.73    290.51 o
   8  12   9      505.81      416.27    150.75 o
   9  12   9     6432.57     5386.46    464.92 o
 -10  13   9     3312.30     3036.65    344.99 o
  -9  13   9     1120.20      854.29    187.01 o
  -8  13   9      499.12      267.68    113.94 o
  -7  13   9     1311.92     1363.34    222.90 o
  -6  13   9     1041.08      948.11    173.18 o
  -5  13   9      658.13      696.21    150.97 o
  -4  13   9     4775.18     4852.71    374.02 o
  -3  13   9     1784.86     1711.23    213.68 o
  -2  13   9     1035.98      983.09    121.89 o
  -1  13   9        5.65      -11.76     52.79 o
   0  13   9    14998.19    15673.92    492.00 o
   1  13   9    13522.18    14115.00    466.17 o
   2  13   9     1951.59     1858.71    163.16 o
   3  13   9       66.15       16.86     95.73 o
   4  13   9     4659.74     3870.35    367.43 o
   5  13   9     2138.16     2004.69    274.56 o
   6  13   9      157.40      230.47    138.50 o
   7  13   9      185.00      131.65     91.06 o
   8  13   9     4350.11     4774.79    437.62 o
   9  13   9      571.00      691.22    184.91 o
  -9  14   9      310.39      267.00    121.22 o
  -8  14   9     1982.35     2064.15    285.31 o
  -7  14   9     3468.89     4110.57    381.03 o
  -6  14   9     3743.16     3438.44    338.07 o
  -5  14   9      925.98      973.85    182.30 o
  -4  14   9     1692.86     1443.41    205.05 o
  -3  14   9     1813.95     1926.64    306.86 o
  -2  14   9    10696.57    10719.28    407.39 o
  -1  14   9     3356.97     3329.09    257.41 o
   0  14   9        3.41       -7.30     57.10 o
   1  14   9     4654.66     4766.22    268.83 o
   2  14   9     8835.68     9409.72    381.63 o
   3  14   9     2416.22     2193.72    284.53 o
   4  14   9      211.97      218.35    131.17 o
   5  14   9      162.33      201.33    126.54 o
   6  14   9    10825.55    11070.15    658.88 o
   7  14   9      365.69      291.14    130.41 o
   8  14   9       33.74        2.98     94.49 o
  -8  15   9      843.96      902.07    196.01 o
  -7  15   9     5068.33     5003.15    427.31 o
  -6  15   9     6110.36     6280.95    468.73 o
  -5  15   9      249.83      241.88    115.06 o
  -4  15   9      285.07      241.72     96.91 o
  -3  15   9     9601.60     9762.73    402.44 o
  -2  15   9     2455.95     2422.04    196.25 o
  -1  15   9     3717.78     3878.20    247.59 o
   0  15   9      559.25      397.13    115.66 o
   1  15   9     7212.54     7580.10    349.46 o
   2  15   9     2490.42     2334.44    301.18 o
   3  15   9     3525.97     3421.43    357.37 o
   4  15   9       53.00      -99.38    117.20 o
   5  15   9     5032.65     4772.90    430.67 o
   6  15   9     1003.60      946.38    212.54 o
   7  15   9     4333.22     4417.75    425.99 o
  -7  16   9       80.56      327.54    144.63 o
  -6  16   9        0.74       24.11     83.24 o
  -5  16   9     1620.83     2156.94    282.29 o
  -4  16   9     1278.25     1109.21    201.16 o
  -3  16   9        4.14      -58.84     64.49 o
  -2  16   9     1521.07     1344.16    163.32 o
  -1  16   9    12251.98    12739.20    470.53 o
   0  16   9      886.91      821.06    119.96 o
   1  16   9      568.38      634.49    149.29 o
   2  16   9     2291.41     2669.53    321.92 o
   3  16   9     3847.32     3972.54    392.37 o
   4  16   9      983.58     1151.42    229.49 o
   5  16   9     1099.30      844.33    199.65 o
  -5  17   9     1241.80      657.85    175.31 o
  -4  17   9     2432.43     2507.16    216.36 o
  -3  17   9       19.93      -85.97     63.59 o
  -2  17   9     1304.83     1564.90    303.86 o
  -1  17   9     6096.16     5743.54    342.60 o
   0  17   9     6019.66     6793.15    519.53 o
   1  17   9       13.66        3.70     83.61 o
   2  17   9      228.35       76.17    116.40 o
   3  17   9      592.52      840.83    211.91 o
   4  17   9     5875.69     5235.27    472.13 o
 -14   0  10        5.07      -47.57     78.22 o
 -13   0  10     6486.23     6576.62    437.43 o
 -12   0  10     5535.41     4435.47    346.07 o
 -11   0  10     5650.48     5322.29    363.49 o
 -10   0  10     1180.24     1204.33    171.87 o
  -9   0  10     5621.92     5084.24    336.86 o
  -8   0  10    13000.90    13650.06    558.27 o
  -7   0  10    21568.40    21478.02    717.16 o
  -6   0  10     8840.11     9002.15    421.86 o
  -5   0  10     9526.28     9351.25    427.35 o
  -4   0  10    58416.30    60327.65   1402.46 o
  -3   0  10    26182.10    26638.38    525.09 o
  -2   0  10     9155.69     9311.98    277.22 o
  -1   0  10      983.10      963.62     98.65 o
   0   0  10    21313.17    19103.48    587.77 o
   1   0  10     4565.66     3830.89    242.93 o
   2   0  10     7147.83     7877.72    372.52 o
   3   0  10     1222.65     1179.06    145.31 o
   4   0  10    20774.64    20514.42    697.98 o
   5   0  10    10002.75     9595.91    478.36 o
   6   0  10    18346.73    19300.49    728.06 o
   7   0  10     6867.94     6460.92    414.92 o
   8   0  10    13903.45    14313.19    663.22 o
   9   0  10      327.79      205.95    118.53 o
  10   0  10     5322.34     5254.26    421.98 o
  11   0  10      282.83      116.53     75.56 o
  12   0  10      526.58      449.91    138.23 o
 -14   1  10        1.22       25.57     54.64 o
 -13   1  10     2209.71     2144.00    175.33 o
 -12   1  10     3602.56     3368.25    211.12 o
 -11   1  10      441.27      400.34     80.74 o
 -10   1  10     3715.27     3122.80    190.41 o
  -9   1  10     6489.93     6086.77    259.88 o
  -8   1  10     3486.10     3746.60    195.33 o
  -7   1  10     7001.59     7022.05    265.88 o
  -6   1  10     3859.07     3675.11    185.67 o
  -5   1  10    12713.82    13155.18    367.97 o
  -4   1  10     8722.25     8737.86    292.28 o
  -3   1  10    13465.99    12996.56    234.32 o
  -2   1  10    14180.04    14894.45    257.15 o
  -1   1  10     3259.14     2897.80    118.57 o
   0   1  10    10646.52    10561.97    316.55 o
   1   1  10     6828.31     6245.55    223.22 o
   2   1  10     9317.51     9308.93    290.19 o
   3   1  10     3797.38     3672.60    210.57 o
   4   1  10       41.93       29.00     38.87 o
   5   1  10    19544.46    19035.84    493.18 o
   6   1  10     4285.25     4172.32    226.26 o
   7   1  10      876.90      849.51    119.78 o
   8   1  10     1983.71     1820.68    164.01 o
   9   1  10    15898.12    15877.60    515.17 o
  10   1  10     1046.64      953.22    133.75 o
  11   1  10      801.67      911.55    308.97 o
  12   1  10     1134.23     1145.33    154.04 o
 -14   2  10     3155.95     3568.30    349.15 o
 -13   2  10       87.92      -45.14     62.11 o
 -12   2  10       18.63       35.99     42.18 o
 -11   2  10     5929.88     5808.31    269.16 o
 -10   2  10     6550.45     5916.77    530.72 o
  -9   2  10    10546.91    10428.20    533.37 o
  -8   2  10     1725.99     1478.51    124.37 o
  -7   2  10     1835.27     1753.43    187.68 o
  -6   2  10     7110.36     6888.93    260.24 o
  -5   2  10    10831.81    10661.33    487.66 o
  -4   2  10     1183.83     1071.65     73.09 o
  -3   2  10    10924.39    11143.78    212.23 o
  -2   2  10     8126.50     8236.81    232.29 o
  -1   2  10    14823.22    14711.76    363.24 o
   0   2  10      589.84      568.18     45.86 o
   1   2  10    10931.44    11120.64    291.00 o
   2   2  10     6165.35     6141.55    380.86 o
   3   2  10    28717.22    27908.45    584.22 o
   4   2  10     2467.34     2525.90    158.92 o
   5   2  10       16.74      110.23     48.60 o
   6   2  10      795.92      871.93    106.75 o
   7   2  10    15722.65    16040.52   1123.10 o
   8   2  10       19.17      -30.69     49.51 o
   9   2  10     1345.47     1241.61    156.33 o
  10   2  10     1944.12     1865.01    181.31 o
  11   2  10     8568.73     8895.00    409.56 o
  12   2  10      691.57      697.42    216.18 o
 -14   3  10     1009.89      905.90    187.00 o
 -13   3  10      357.67      246.48    110.61 o
 -12   3  10      114.59        7.18     46.75 o
 -11   3  10     4700.18     5126.08    251.26 o
 -10   3  10     5367.54     5132.14    244.36 o
  -9   3  10     3717.29     3885.19    511.88 o
  -8   3  10     3794.53     4038.54    248.90 o
  -7   3  10     1305.63     1258.52    112.61 o
  -6   3  10     7096.06     7300.45    269.13 o
  -5   3  10     7376.18     7561.75    271.71 o
  -4   3  10     3533.05     3476.62    123.66 o
  -3   3  10     2330.71     2439.29    102.44 o
  -2   3  10     6763.24     6257.96    171.46 o
  -1   3  10     6749.78     6174.59    174.36 o
   0   3  10     9110.15     8887.37    215.63 o
   1   3  10     8125.78     8319.33    332.05 o
   2   3  10    21401.37    21262.31    473.00 o
   3   3  10     5373.31     5371.21    256.82 o
   4   3  10    14661.04    14962.57    602.62 o
   5   3  10       55.74       41.79     63.18 o
   6   3  10     2424.10     2447.95    172.02 o
   7   3  10     3005.83     2924.88    266.65 o
   8   3  10     7298.25     7542.38    399.97 o
   9   3  10      534.77      639.81    190.63 o
  10   3  10     7782.66     7590.79    375.81 o
  11   3  10      118.51      160.12    200.10 o
  12   3  10     4840.35     5249.34    324.55 o
 -13   4  10      169.76       75.56     76.49 o
 -12   4  10       25.66       89.70     99.12 o
 -11   4  10     1211.41     1248.02    126.87 o
 -10   4  10        1.15       77.56     52.78 o
  -9   4  10      119.53      174.79     51.08 o
  -8   4  10     2106.50     2229.71    150.38 o
  -7   4  10      411.48      393.35     65.75 o
  -6   4  10     1327.28     1388.13     78.16 o
  -5   4  10      323.42      293.07     73.65 o
  -4   4  10      332.53      370.39     38.78 o
  -3   4  10     1021.70      985.85     69.21 o
  -2   4  10        4.73       22.86     19.04 o
  -1   4  10      982.06      967.21     65.51 o
   0   4  10     1470.83     1508.14    114.72 o
   1   4  10       21.73       29.32     18.83 o
   2   4  10      212.60      301.91     42.50 o
   3   4  10      116.72      113.73     37.12 o
   4   4  10     2400.82     2015.05    141.47 o
   5   4  10     3819.63     3654.28    201.50 o
   6   4  10      179.15      168.70     82.54 o
   7   4  10     1016.89      899.88    113.29 o
   8   4  10      202.67      284.49     76.97 o
   9   4  10       68.85       20.81     57.09 o
  10   4  10     1016.96     1079.39    138.67 o
  11   4  10       19.54       20.75     66.63 o
  12   4  10     1289.18     1222.41    224.58 o
 -13   5  10      164.02       82.62     93.67 o
 -12   5  10     2346.79     2782.61    309.48 o
 -11   5  10     3752.66     3919.19    348.90 o
 -10   5  10     1366.64     1214.03    120.58 o
  -9   5  10       41.20       30.45     33.98 o
  -8   5  10     1491.77     1558.16    148.58 o
  -7   5  10     2959.05     3012.24    170.65 o
  -6   5  10     2986.52     2850.51    105.98 o
  -5   5  10     1756.74     1724.19     64.67 o
  -4   5  10     6111.13     5934.58    177.22 o
  -3   5  10     7086.24     6709.15    357.91 o
  -2   5  10     3774.41     3603.58    111.71 o
  -1   5  10     1369.59     1303.00     71.61 o
   0   5  10    11383.71    11680.83    204.13 o
   1   5  10    10265.16    10165.26    255.24 o
   2   5  10      768.86      732.92     60.24 o
   3   5  10       68.68      100.04     47.07 o
   4   5  10    13234.37    13267.78    385.16 o
   5   5  10    11039.45    10473.00    353.69 o
   6   5  10    10587.65    10909.69    587.36 o
   7   5  10     1067.00     1035.55    121.69 o
   8   5  10     5843.21     5539.54    286.19 o
   9   5  10     1240.24     1142.77    134.42 o
  10   5  10      107.41      131.83    104.40 o
  11   5  10     1003.22     1002.76    212.16 o
  12   5  10     2222.95     2700.96    334.11 o
 -13   6  10     1359.83     1569.18    244.15 o
 -12   6  10        3.22      121.91     75.26 o
 -11   6  10       79.28       20.76     75.93 o
 -10   6  10     1560.44     1519.07    221.50 o
  -9   6  10      331.47      332.37    112.10 o
  -8   6  10       84.80       73.29     35.13 o
  -7   6  10     2449.65     2173.46    144.86 o
  -6   6  10     4462.62     3727.13    340.73 o
  -5   6  10     9664.32     9384.02    476.04 o
  -4   6  10        1.02       14.57     57.47 o
  -3   6  10     2565.22     2906.77    251.89 o
  -2   6  10     4824.98     4567.54    218.75 o
  -1   6  10     9782.18     9817.50    205.42 o
   0   6  10        0.17       13.44     32.18 o
   1   6  10      242.77      324.69     43.16 o
   2   6  10     1685.67     1682.99    108.11 o
   3   6  10     6198.71     6518.61    249.69 o
   4   6  10       77.11       20.36     36.69 o
   5   6  10       27.12       52.38     54.40 o
   6   6  10     6096.32     5657.94    266.91 o
   7   6  10     6035.46     5821.57    375.81 o
   8   6  10       90.20      321.20    114.86 o
   9   6  10     1429.81     1253.59    212.43 o
  10   6  10      224.77      326.81    114.54 o
  11   6  10     6691.77     7429.29    550.02 o
  12   6  10      366.56       22.52    111.10 o
 -13   7  10     1909.23     1704.83    263.87 o
 -12   7  10     1441.28     1709.87    255.96 o
 -11   7  10     1615.53     1425.54    234.64 o
 -10   7  10      123.60       95.83     64.13 o
  -9   7  10      884.68      734.34    160.57 o
  -8   7  10     2024.01     2116.09    176.84 o
  -7   7  10     4781.75     4621.99    350.72 o
  -6   7  10     2789.49     2442.14    250.12 o
  -5   7  10     2540.67     2651.86    258.52 o
  -4   7  10     3312.71     3472.63    284.65 o
  -3   7  10     2640.39     2523.61    236.96 o
  -2   7  10     2741.89     2679.48    320.63 o
  -1   7  10     3533.28     3102.35    185.51 o
   0   7  10     1106.06     1111.75     68.24 o
   1   7  10     8975.33     8935.01    383.44 o
   2   7  10     1985.59     1881.32    120.79 o
   3   7  10     2166.85     2246.95    241.98 o
   4   7  10     4837.02     4585.51    355.39 o
   5   7  10    15218.72    15221.83    685.65 o
   6   7  10     1002.04     1019.33    184.95 o
   7   7  10      140.92      135.83     78.13 o
   8   7  10        8.36      -10.05     74.89 o
   9   7  10     4028.84     3743.24    369.85 o
  10   7  10       51.40        4.49     91.91 o
  11   7  10        2.02       71.73    129.22 o
 -12   8  10     2548.27     2676.08    320.75 o
 -11   8  10     4239.37     3916.19    373.99 o
 -10   8  10     3345.23     2995.24    320.71 o
  -9   8  10     6765.39     6855.29    464.12 o
  -8   8  10    16403.30    16565.74    730.57 o
  -7   8  10     8405.86     7962.75    479.62 o
  -6   8  10     3341.89     2965.58    280.87 o
  -5   8  10     3366.61     3512.84    298.21 o
  -4   8  10    17289.34    18075.61    706.56 o
  -3   8  10     6830.81     6377.42    393.15 o
  -2   8  10     2655.12     2490.44    311.65 o
  -1   8  10     4187.37     4320.62    349.55 o
   0   8  10    20388.78    20103.44    347.65 o
   1   8  10     7890.35     8094.27    212.63 o
   2   8  10    11997.18    12404.49    286.88 o
   3   8  10      619.80      677.45    147.49 o
   4   8  10     8629.81     8317.31    493.73 o
   5   8  10     1364.99     1265.85    196.93 o
   6   8  10     6335.22     6661.04    459.45 o
   7   8  10        5.21       47.65     83.88 o
   8   8  10     4364.50     4423.40    396.72 o
   9   8  10     1993.79     1851.13    269.57 o
  10   8  10     9239.03    10599.06    655.39 o
  11   8  10      258.78      245.47    135.85 o
 -12   9  10     2857.25     2569.87    320.26 o
 -11   9  10       47.07      119.66     98.30 o
 -10   9  10     1305.88     1078.01    195.70 o
  -9   9  10     6711.90     6797.94    474.86 o
  -8   9  10     4880.68     5057.94    396.90 o
  -7   9  10     1443.01     1010.22    169.78 o
  -6   9  10     5461.42     5189.76    376.28 o
  -5   9  10     6113.71     5814.75    392.94 o
  -4   9  10     2359.18     2378.89    247.22 o
  -3   9  10     5806.26     5536.54    370.86 o
  -2   9  10     5855.35     6193.06    383.94 o
  -1   9  10     7001.30     6642.63    356.72 o
   0   9  10      878.24      794.63     55.02 o
   1   9  10    12003.60    12729.40    278.03 o
   2   9  10     9269.80     9100.93    324.75 o
   3   9  10     1100.60     1071.01    186.56 o
   4   9  10     4153.79     3773.74    336.07 o
   5   9  10     6306.14     6416.50    449.04 o
   6   9  10     2209.27     1977.32    259.69 o
   7   9  10       20.12       13.18     73.93 o
   8   9  10      333.36      187.98    110.37 o
   9   9  10     7171.13     7370.39    530.86 o
  10   9  10      949.47     1131.54    217.95 o
  11   9  10      489.74      321.06    148.68 o
 -11  10  10      808.65      882.74    200.46 o
 -10  10  10     5004.82     5094.94    429.23 o
  -9  10  10     3091.13     2980.87    324.73 o
  -8  10  10      181.76      132.77    107.07 o
  -7  10  10     9321.26     8890.94    525.65 o
  -6  10  10     5317.78     5481.63    394.31 o
  -5  10  10    11313.53    11186.92    570.69 o
  -4  10  10     1677.30     1549.10    206.75 o
  -3  10  10     3877.67     3601.59    301.04 o
  -2  10  10     7089.69     7327.00    310.80 o
  -1  10  10    13680.73    13319.55    429.40 o
   0  10  10     3757.73     3424.07    223.94 o
   1  10  10     2910.97     2834.13    196.14 o
   2  10  10     1734.73     1653.04    151.09 o
   3  10  10    15069.28    15666.86    711.48 o
   4  10  10       57.87      164.96     82.06 o
   5  10  10      646.76      706.63    158.41 o
   6  10  10      568.18      532.85    137.71 o
   7  10  10    14877.29    13759.95    727.07 o
   8  10  10     1535.61     1282.27    223.15 o
   9  10  10       11.76      -58.49    129.41 o
  10  10  10       18.95       -5.34     85.71 o
 -11  11  10      473.07      531.18    163.29 o
 -10  11  10     3289.15     3288.31    352.54 o
  -9  11  10     3249.28     3086.25    331.94 o
  -8  11  10        3.67       51.28     81.57 o
  -7  11  10     1962.38     1824.43    250.69 o
  -6  11  10     7245.86     7520.68    479.26 o
  -5  11  10     6039.48     6337.28    429.47 o
  -4  11  10     1490.18     1152.46    192.35 o
  -3  11  10      805.03      756.19    106.64 o
  -2  11  10    12294.06    12290.84    419.26 o
  -1  11  10     8838.85     8866.95    352.79 o
   0  11  10     4126.57     4121.79    239.14 o
   1  11  10      475.60      448.98    124.19 o
   2  11  10     2606.07     2259.43    247.78 o
   3  11  10     8123.45     8245.72    512.08 o
   4  11  10     4679.25     4644.20    390.28 o
   5  11  10        6.04      -25.73     81.65 o
   6  11  10     8981.53     9536.25    589.39 o
   7  11  10      596.28      374.49    120.67 o
   8  11  10     7599.83     7525.74    542.62 o
   9  11  10        8.24      109.01    119.27 o
 -10  12  10     1585.23      883.40    194.58 o
  -9  12  10      111.08      364.20    131.84 o
  -8  12  10     1035.76     1185.69    207.02 o
  -7  12  10     4367.82     4260.84    376.39 o
  -6  12  10      637.66      660.32    146.28 o
  -5  12  10      315.56      152.18     77.61 o
  -4  12  10     3453.11     3517.10    323.36 o
  -3  12  10     2248.55     2061.22    175.90 o
  -2  12  10        1.35       20.52     68.66 o
  -1  12  10      468.22      424.31     84.28 o
   0  12  10     8536.69     7930.71    343.58 o
   1  12  10     3944.97     3745.02    235.11 o
   2  12  10        9.94       80.18     46.06 o
   3  12  10      513.53      554.54    153.40 o
   4  12  10     1279.76     1388.14    224.12 o
   5  12  10     1418.80     1187.94    207.54 o
   6  12  10      110.25      129.61    105.51 o
   7  12  10      754.50      770.78    186.72 o
   8  12  10     2118.08     2026.42    288.21 o
   9  12  10      139.98      258.35    141.91 o
  -9  13  10     1399.07     1434.19    237.41 o
  -8  13  10     1884.56     1960.71    272.75 o
  -7  13  10     4455.93     3832.64    371.43 o
  -6  13  10        1.10       28.96     86.33 o
  -5  13  10      729.77      766.96    152.67 o
  -4  13  10     5223.83     5419.40    410.59 o
  -3  13  10     5982.04     5379.51    285.25 o
  -2  13  10       82.48      113.48     59.03 o
  -1  13  10      120.24      172.76    120.49 o
   0  13  10     8888.50     9299.17    382.81 o
   1  13  10     7538.68     7640.42    510.94 o
   2  13  10     1684.74     1686.41    159.60 o
   3  13  10       45.48      132.82    114.60 o
   4  13  10     1395.58     1452.22    240.92 o
   5  13  10     7780.97     7630.95    535.36 o
   6  13  10       14.21       90.74    112.72 o
   7  13  10      177.71       -5.26     89.12 o
   8  13  10     1519.17     1510.74    256.03 o
  -8  14  10      919.88      766.08    180.96 o
  -7  14  10        2.97     -174.42    116.28 o
  -6  14  10      288.65      444.57    128.34 o
  -5  14  10      103.57      -49.89     90.19 o
  -4  14  10       68.71      149.10     98.88 o
  -3  14  10      172.98      141.87     72.68 o
  -2  14  10      454.34      310.78     83.70 o
  -1  14  10     2587.63     2614.15    205.13 o
   0  14  10      980.54      829.39    121.93 o
   1  14  10     1651.93     1350.46    159.04 o
   2  14  10     3692.60     3815.21    250.50 o
   3  14  10      524.45      546.92    155.07 o
   4  14  10      698.91      987.24    210.40 o
   5  14  10      102.51      212.51    106.57 o
   6  14  10      386.21      478.57    159.40 o
   7  14  10      428.96      337.20    151.95 o
  -7  15  10      345.56      288.50    122.02 o
  -6  15  10      125.94      122.11     94.85 o
  -5  15  10       63.59        7.32     73.55 o
  -4  15  10       88.49      207.08     74.80 o
  -3  15  10     1291.38     1345.27    155.15 o
  -2  15  10        3.02      161.57    113.43 o
  -1  15  10      771.20      801.88    255.96 o
   0  15  10     2133.99     1782.82    223.17 o
   1  15  10     4094.93     4112.73    265.92 o
   2  15  10      251.72      236.76     90.99 o
   3  15  10      560.14      472.05    156.34 o
   4  15  10      482.15      629.79    166.58 o
   5  15  10     1447.48     1260.77    228.09 o
   6  15  10      173.42      272.33    152.86 o
  -6  16  10     1253.60     1589.23    252.95 o
  -5  16  10     3853.00     3366.23    356.58 o
  -4  16  10     2825.80     2701.85    444.23 o
  -3  16  10     1056.98     1337.89    159.44 o
  -2  16  10     5075.59     4785.10    292.80 o
  -1  16  10      417.17      343.94     95.47 o
   0  16  10     4903.72     4855.52    383.42 o
   1  16  10      771.57      666.59    113.36 o
   2  16  10      900.35     1349.57    250.44 o
   3  16  10      395.22      405.94    144.63 o
   4  16  10     2210.82     2178.10    300.64 o
  -3  17  10     1313.09     1198.31    148.47 o
  -2  17  10     1641.43     1696.93    209.23 o
  -1  17  10     1047.07     1243.93    156.85 o
   0  17  10     1378.65     1426.25    165.55 o
   1  17  10     2284.07     2418.49    318.94 o
   2  17  10       76.46       23.00    104.82 o
 -13   1  11     2534.83     2347.40    199.32 o
 -12   1  11       44.00       76.24     59.01 o
 -11   1  11     1829.90     1873.09    157.87 o
 -10   1  11     1940.66     1918.96    309.17 o
  -9   1  11     2480.56     2342.77    230.83 o
  -8   1  11      943.45      796.60     97.21 o
  -7   1  11     1395.17     1148.56    112.16 o
  -6   1  11     4159.28     4171.53    207.56 o
  -5   1  11     9166.15     8888.30    382.59 o
  -4   1  11     1527.48     1555.06     92.76 o
  -3   1  11     9106.45     9307.90    202.34 o
  -2   1  11     8720.26     9021.58    200.97 o
  -1   1  11     9647.00     9365.39    234.94 o
   0   1  11      378.13      328.23     53.86 o
   1   1  11     4363.63     4212.78    189.89 o
   2   1  11     8958.14     9200.46    298.27 o
   3   1  11     5607.42     5253.80    230.16 o
   4   1  11     2664.05     2374.17    157.22 o
   5   1  11    10309.61     9974.61    352.25 o
   6   1  11     8386.01     8588.98    336.73 o
   7   1  11      114.47       62.83     54.38 o
   8   1  11       23.12       93.06     67.46 o
   9   1  11     4643.03     4274.24    264.62 o
  10   1  11     3907.68     4298.07    274.22 o
  11   1  11     1645.37     1525.81    174.99 o
  12   1  11      221.89      222.45     84.31 o
 -13   2  11     5185.13     4957.99    273.25 o
 -12   2  11       31.18      161.87     62.07 o
 -11   2  11      135.66      159.83     56.92 o
 -10   2  11      871.25      958.03    113.67 o
  -9   2  11     6995.85     6689.61    390.31 o
  -8   2  11     3578.05     3417.82    357.84 o
  -7   2  11      548.97      479.47    105.26 o
  -6   2  11    10753.61    11029.28    352.78 o
  -5   2  11     4704.76     4758.34    221.52 o
  -4   2  11     2647.65     2677.06    117.46 o
  -3   2  11      333.58      406.10     42.25 o
  -2   2  11     2063.62     2204.46    105.59 o
  -1   2  11     7824.87     7664.31    209.59 o
   0   2  11    16444.47    15886.85    332.13 o
   1   2  11      252.27      265.72     54.69 o
   2   2  11     2461.96     2264.11    175.94 o
   3   2  11     2985.25     2898.28    169.34 o
   4   2  11     9186.22     8737.35    314.29 o
   5   2  11      564.45      580.06    172.66 o
   6   2  11      307.67      203.16     68.66 o
   7   2  11       69.43       29.06     54.04 o
   8   2  11    16572.18    16094.69    514.82 o
   9   2  11     1187.93     1434.68    279.12 o
  10   2  11      104.81      234.23     81.46 o
  11   2  11      336.66      350.73     95.07 o
  12   2  11     4922.45     5080.23    324.22 o
 -13   3  11        9.14       69.70     77.02 o
 -12   3  11     1743.84     1921.47    165.93 o
 -11   3  11    10605.97    10357.23    376.76 o
 -10   3  11     1336.21     1220.18    126.13 o
  -9   3  11     1680.27     1506.53    133.01 o
  -8   3  11      842.48      700.70    103.34 o
  -7   3  11    10780.11    10680.01    352.37 o
  -6   3  11     1223.19     1145.20    114.07 o
  -5   3  11      771.00      745.14     60.65 o
  -4   3  11     5716.06     5718.06    170.42 o
  -3   3  11     8051.85     8085.67    207.82 o
  -2   3  11     4979.42     4378.21    149.04 o
  -1   3  11     6685.38     6912.58    195.31 o
   0   3  11     5693.34     5368.27    143.35 o
   1   3  11     1607.78     1544.68    229.78 o
   2   3  11    12067.01    11824.49    343.20 o
   3   3  11     2398.60     2426.38    153.65 o
   4   3  11     1531.91     1495.36    130.10 o
   5   3  11     1808.77     1764.65    142.13 o
   6   3  11     4469.89     4387.70    234.95 o
   7   3  11     4292.93     4289.74    244.78 o
   8   3  11      449.20      465.95    162.82 o
   9   3  11     2981.77     2947.33    221.10 o
  10   3  11     7734.70     7768.26    377.23 o
  11   3  11      707.30      603.57    234.59 o
  12   3  11       18.97       59.79     69.52 o
 -13   4  11      290.69      359.14    135.56 o
 -12   4  11     4532.06     4460.68    388.36 o
 -11   4  11     7885.01     7087.46    665.14 o
 -10   4  11     2745.45     2970.36    193.57 o
  -9   4  11      578.38      630.91     86.17 o
  -8   4  11     3620.47     3625.40    252.93 o
  -7   4  11    13834.77    14014.46    410.56 o
  -6   4  11     9662.76     9678.23    329.11 o
  -5   4  11      605.80      593.85     55.97 o
  -4   4  11     4805.46     4858.07    169.97 o
  -3   4  11    16082.66    16048.91    301.18 o
  -2   4  11    14271.58    14029.71    281.44 o
  -1   4  11     2357.02     2353.91    108.00 o
   0   4  11     1878.40     1821.50     78.88 o
   1   4  11    23108.11    21976.77    548.22 o
   2   4  11     6372.03     6042.40    235.38 o
   3   4  11     7786.08     7461.91    275.36 o
   4   4  11     1797.81     1692.29    193.36 o
   5   4  11     2727.56     2669.90    177.22 o
   6   4  11     4332.00     4126.65    230.53 o
   7   4  11    12604.69    12000.33    423.09 o
   8   4  11      476.39      483.48     92.25 o
   9   4  11     1279.57     1174.39    143.92 o
  10   4  11      913.86      835.59    129.07 o
  11   4  11     8853.80     8910.08    421.27 o
 -13   5  11      256.77      204.01     85.27 o
 -12   5  11     3476.18     3461.05    350.98 o
 -11   5  11     7420.76     6954.28    480.83 o
 -10   5  11      186.05       92.21     46.29 o
  -9   5  11     1421.50     1524.56    135.91 o
  -8   5  11     4632.56     5127.62    240.28 o
  -7   5  11    11752.00    11794.29    372.72 o
  -6   5  11     2905.25     2851.26    107.29 o
  -5   5  11     4769.36     4715.40    153.16 o
  -4   5  11     4382.42     3918.44    132.71 o
  -3   5  11     6626.61     6173.65    237.69 o
  -2   5  11     5145.09     4947.52    144.77 o
  -1   5  11     2707.99     2694.77    124.71 o
   0   5  11     7435.88     7735.79    167.15 o
   1   5  11     2388.62     2232.69     91.35 o
   2   5  11     4810.23     4405.07    337.94 o
   3   5  11    15372.63    14986.03    407.79 o
   4   5  11      831.22      736.63    131.74 o
   5   5  11     1595.45     1492.41    137.90 o
   6   5  11    11002.17    11090.16    534.83 o
   7   5  11     1856.01     1999.32    169.74 o
   8   5  11      330.93      400.52     98.95 o
   9   5  11      122.82      213.04    100.63 o
  10   5  11     4937.34     5393.77    415.37 o
  11   5  11     2708.16     3075.69    360.06 o
 -13   6  11     7024.87     7164.92    524.65 o
 -12   6  11     1258.57     1070.39    197.54 o
 -11   6  11       88.70      212.01     95.38 o
 -10   6  11     8367.94     8032.90    515.83 o
  -9   6  11    13376.01    13110.22    690.83 o
  -8   6  11       79.45      174.30     50.12 o
  -7   6  11     2089.40     1853.53    149.98 o
  -6   6  11     3432.12     3330.32    290.52 o
  -5   6  11     9213.75     9100.73    487.75 o
  -4   6  11     7202.97     6999.01    416.78 o
  -3   6  11       28.29       69.55     43.76 o
  -2   6  11     8203.45     7709.75    234.55 o
  -1   6  11     8610.56     8997.13    207.00 o
   0   6  11    11842.96    12426.58    217.02 o
   1   6  11     2696.94     2688.72     99.34 o
   2   6  11     5566.63     5237.36    214.42 o
   3   6  11     3955.74     3993.55    198.32 o
   4   6  11    20364.89    20315.91    509.68 o
   5   6  11     5843.92     6160.70    274.93 o
   6   6  11     2279.52     2016.24    243.37 o
   7   6  11       29.09        1.01    104.45 o
   8   6  11     8558.68     9409.31    766.23 o
   9   6  11      502.72      611.18    165.14 o
  10   6  11      164.67      164.09     99.45 o
  11   6  11       13.55      -79.40    140.72 o
 -12   7  11     2309.74     2155.54    285.51 o
 -11   7  11       23.32       97.50     73.56 o
 -10   7  11     1776.18     1714.78    242.64 o
  -9   7  11     7671.70     7687.00    497.70 o
  -8   7  11     3813.62     3696.90    335.50 o
  -7   7  11     1749.11     1823.24    228.19 o
  -6   7  11     4911.26     4680.40    358.02 o
  -5   7  11     8681.72     8284.68    472.45 o
  -4   7  11     6658.19     6302.61    402.36 o
  -3   7  11       95.49      108.78     45.82 o
  -2   7  11     4175.07     3977.47    215.63 o
  -1   7  11    14736.83    14939.34    445.99 o
   0   7  11     6052.21     6165.68    174.44 o
   1   7  11     2930.29     3032.61    103.78 o
   2   7  11     2313.28     2328.67    108.84 o
   3   7  11     8743.76     8465.80    296.54 o
   4   7  11      821.40      940.73    101.63 o
   5   7  11     5230.64     5452.12    410.42 o
   6   7  11     3747.89     3530.99    335.04 o
   7   7  11     6765.89     7426.91    507.29 o
   8   7  11     1285.38     1016.32    189.84 o
   9   7  11     5762.49     5553.03    458.81 o
  10   7  11       25.23       68.07     89.85 o
  11   7  11      643.95      846.69    195.29 o
 -12   8  11        2.74      -18.74    111.98 o
 -11   8  11     2723.10     2066.61    282.68 o
 -10   8  11     1313.28     1319.50    222.79 o
  -9   8  11      961.13     1111.85    192.60 o
  -8   8  11      768.37      852.73    173.60 o
  -7   8  11      807.26      753.44    151.76 o
  -6   8  11      180.79      233.13     94.99 o
  -5   8  11      486.62      383.04    110.66 o
  -4   8  11      109.38      101.44     71.08 o
  -3   8  11     2999.72     2697.71    380.89 o
  -2   8  11     2430.16     2254.56    166.09 o
  -1   8  11      786.77      920.92    109.35 o
   0   8  11      952.60      955.81     69.01 o
   1   8  11     3759.88     3842.02    145.14 o
   2   8  11      479.69      395.76     98.51 o
   3   8  11     3053.60     2658.09    270.08 o
   4   8  11        1.92       69.60     76.53 o
   5   8  11     3273.93     2964.54    307.55 o
   6   8  11       30.94       57.85     76.59 o
   7   8  11      131.05      164.13    111.90 o
   8   8  11      551.48      500.01    151.98 o
   9   8  11     1047.21      866.17    209.24 o
  10   8  11      259.06      108.74    102.86 o
 -11   9  11     2517.47     2814.82    328.47 o
 -10   9  11     1669.17     1938.66    264.69 o
  -9   9  11      964.93     1340.72    216.74 o
  -8   9  11     1547.65     1160.59    200.80 o
  -7   9  11     5386.12     5746.68    420.70 o
  -6   9  11     2041.90     2003.16    248.43 o
  -5   9  11     1084.35     1040.58    180.78 o
  -4   9  11       40.64       29.73     55.49 o
  -3   9  11     5142.60     4945.50    255.82 o
  -2   9  11     6680.03     6547.01    295.51 o
  -1   9  11     1083.62     1325.16    133.55 o
   0   9  11       43.27      148.64     64.71 o
   1   9  11    11829.92    12410.88    423.81 o
   2   9  11    14551.90    14269.20    462.00 o
   3   9  11       98.80      214.75    120.22 o
   4   9  11      406.59      346.88    127.81 o
   5   9  11     2350.09     2427.63    281.23 o
   6   9  11     7031.15     7489.24    514.93 o
   7   9  11       93.04       53.53     85.05 o
   8   9  11       26.92      -78.13     93.15 o
   9   9  11     3315.54     3125.49    355.36 o
  10   9  11     4446.53     5308.11    478.48 o
 -11  10  11      724.13      685.74    185.28 o
 -10  10  11     1439.75     1070.84    205.31 o
  -9  10  11      477.00      699.38    176.05 o
  -8  10  11      234.43      376.89    133.07 o
  -7  10  11     1532.27     1536.45    228.57 o
  -6  10  11      137.45      168.17    113.23 o
  -5  10  11     2747.24     2691.48    281.15 o
  -4  10  11     3271.77     3499.49    318.76 o
  -3  10  11      533.45      606.94     96.26 o
  -2  10  11       36.91      -32.86     48.92 o
  -1  10  11      189.88      164.70     56.18 o
   0  10  11     4185.47     4109.15    259.35 o
   1  10  11      518.18      481.38    129.86 o
   2  10  11      230.45      187.14     67.22 o
   3  10  11        4.09      160.35    103.92 o
   4  10  11     6650.20     6853.11    478.78 o
   5  10  11     1311.53     1251.81    215.34 o
   6  10  11       88.17      204.20    102.40 o
   7  10  11     1238.62     1272.88    220.63 o
   8  10  11      697.34      628.96    173.65 o
   9  10  11       25.65      181.20    137.85 o
 -10  11  11      289.75      514.01    155.94 o
  -9  11  11       74.08      241.28    113.90 o
  -8  11  11      838.58      714.13    169.70 o
  -7  11  11     4762.39     4270.74    379.96 o
  -6  11  11     2429.82     2038.82    256.28 o
  -5  11  11      189.47      266.27    109.24 o
  -4  11  11      402.22      460.32    134.60 o
  -3  11  11     1703.68     1780.58    160.48 o
  -2  11  11     2466.83     2318.34    185.38 o
  -1  11  11      178.12      132.13     89.67 o
   0  11  11      283.28      305.82     81.40 o
   1  11  11     2011.81     2011.82    177.27 o
   2  11  11     1356.93     1271.26    195.55 o
   3  11  11      643.76      588.95    149.43 o
   4  11  11     1205.95     1215.76    213.76 o
   5  11  11       84.65      101.79     84.87 o
   6  11  11     3640.90     4216.64    397.69 o
   7  11  11        6.40       51.25     98.57 o
   8  11  11      169.27       57.35     95.54 o
   9  11  11      312.87      447.34    161.90 o
  -9  12  11       73.01       27.28     84.79 o
  -8  12  11     4037.65     3492.81    359.48 o
  -7  12  11     5195.69     5211.19    427.23 o
  -6  12  11      913.04      388.89    136.85 o
  -5  12  11      982.07      883.57    181.88 o
  -4  12  11     1355.73     1494.21    219.95 o
  -3  12  11    10734.75    11433.37    513.84 o
  -2  12  11     2186.50     2065.77    177.34 o
  -1  12  11     2959.05     2684.75    291.19 o
   0  12  11     2352.60     2461.06    195.57 o
   1  12  11      532.45      552.06     94.03 o
   2  12  11     6214.44     6092.87    311.97 o
   3  12  11     3529.50     3295.16    341.36 o
   4  12  11     1773.34     1502.25    243.20 o
   5  12  11     3769.84     3834.11    377.65 o
   6  12  11      559.91      422.80    152.93 o
   7  12  11     3753.87     4005.29    401.11 o
   8  12  11      238.56      238.16    128.32 o
  -9  13  11      499.66      600.78    175.83 o
  -8  13  11     2230.93     2431.72    309.17 o
  -7  13  11     3367.24     4113.83    390.75 o
  -6  13  11       75.04       39.51     90.64 o
  -5  13  11      620.29      516.41    133.78 o
  -4  13  11     1410.69     1386.55    154.43 o
  -3  13  11     2590.45     2957.20    222.02 o
  -2  13  11     4008.00     3638.57    240.05 o
  -1  13  11     4398.21     4370.12    371.40 o
   0  13  11      168.54      254.49    120.70 o
   1  13  11      367.65      301.02     84.90 o
   2  13  11     3977.70     3986.07    254.38 o
   3  13  11      838.10      865.67    189.76 o
   4  13  11     2171.17     2591.70    314.63 o
   5  13  11        5.49     -210.92    140.61 o
   6  13  11     1743.11     1847.55    264.05 o
   7  13  11     3020.20     3517.88    391.06 o
  -8  14  11     1764.37     1448.29    238.97 o
  -7  14  11        3.83       76.36     87.95 o
  -6  14  11     4128.39     3773.38    374.11 o
  -5  14  11     7670.97     7536.61    520.60 o
  -4  14  11     1922.12     2161.69    195.39 o
  -3  14  11     2135.24     2105.10    189.05 o
  -2  14  11     2765.50     2785.82    220.06 o
  -1  14  11     2043.16     2286.59    199.53 o
   0  14  11     4124.17     4226.93    300.98 o
   1  14  11     1254.89     1371.79    154.00 o
   2  14  11     1948.49     1709.78    173.44 o
   3  14  11      922.97      702.36    181.93 o
   4  14  11     6567.39     6152.11    496.66 o
   5  14  11      526.79      830.51    200.68 o
   6  14  11      256.95      593.46    182.93 o
  -6  15  11     1245.66     1282.99    229.54 o
  -5  15  11     8105.41     7942.65    553.56 o
  -4  15  11     3045.18     3215.82    242.48 o
  -3  15  11      610.54      546.86    105.61 o
  -2  15  11      632.44      701.11    123.75 o
  -1  15  11     5432.39     6148.87    332.88 o
   0  15  11     3216.75     3289.62    398.09 o
   1  15  11        3.01       59.63     98.43 o
   2  15  11     1386.09     1130.67    148.07 o
   3  15  11     5234.63     5485.74    480.01 o
   4  15  11     2619.20     2937.18    356.09 o
   5  15  11     1793.61     1577.55    264.07 o
  -5  16  11      762.90      701.26    179.85 o
  -4  16  11        9.06       68.54     72.69 o
  -3  16  11     2137.98     2018.17    194.17 o
  -2  16  11      801.44      782.67    127.83 o
  -1  16  11      657.23      561.85    107.95 o
   0  16  11       14.87       -3.85     64.33 o
   1  16  11     4565.50     4399.12    331.46 o
   2  16  11      411.93      618.32    172.83 o
   3  16  11        0.31       80.51    113.39 o
 -13   0  12     2455.68     2041.19    256.57 o
 -12   0  12      682.93      723.44    147.45 o
 -11   0  12     7459.60     7677.19    470.93 o
 -10   0  12     5620.34     5781.27    394.77 o
  -9   0  12     8772.40     8832.51    481.68 o
  -8   0  12      546.42      591.38    128.49 o
  -7   0  12    13329.43    14157.34    603.49 o
  -6   0  12     1865.16     2171.38    227.54 o
  -5   0  12      170.21      216.29     79.50 o
  -4   0  12     4589.49     4703.62    336.73 o
  -3   0  12    10734.40    10720.31    324.92 o
  -2   0  12    22711.02    23106.05    518.58 o
  -1   0  12    14038.76    13449.82    499.15 o
   0   0  12     1160.89      843.92    119.22 o
   1   0  12     3440.87     3436.13    251.80 o
   2   0  12    23832.80    23610.26    761.52 o
   3   0  12     6168.64     5534.93    346.00 o
   4   0  12     5862.99     5620.02    364.49 o
   5   0  12      173.10       96.05     73.03 o
   6   0  12     2326.05     2338.06    247.52 o
   7   0  12     1711.53     1681.08    224.65 o
   8   0  12     4850.63     5380.67    412.41 o
   9   0  12      116.61      160.35     74.88 o
  10   0  12    13288.52    12961.81    708.85 o
  11   0  12     1032.98      912.94    211.25 o
 -13   1  12      558.08      615.25    135.22 o
 -12   1  12      127.45       53.53     58.63 o
 -11   1  12     5475.43     5165.27    395.55 o
 -10   1  12     2524.45     2912.77    196.97 o
  -9   1  12      293.41      360.52    160.12 o
  -8   1  12      868.31      895.05    287.42 o
  -7   1  12     3768.31     3879.00    212.16 o
  -6   1  12    19837.94    20282.92    522.15 o
  -5   1  12      459.50      374.58     51.85 o
  -4   1  12     6450.08     6352.64    175.56 o
  -3   1  12     7793.86     7699.60    190.49 o
  -2   1  12     5927.08     5985.16    189.18 o
  -1   1  12     5192.37     5106.95    177.20 o
   0   1  12     2997.56     3145.78    162.65 o
   1   1  12     6650.89     6471.82    247.74 o
   2   1  12     3322.18     3508.72    186.31 o
   3   1  12     7479.27     7209.16    281.17 o
   4   1  12     3589.84     3489.33    242.29 o
   5   1  12      940.79      944.55    112.11 o
   6   1  12      377.67      417.02     79.19 o
   7   1  12     5225.20     5020.41    272.46 o
   8   1  12     8152.60     8186.00    363.06 o
   9   1  12     2507.68     2081.17    296.90 o
  10   1  12       41.94       57.79    158.97 o
  11   1  12     3623.35     3459.64    265.82 o
 -13   2  12     3422.94     2889.81    310.96 o
 -12   2  12     4002.61     4066.43    246.84 o
 -11   2  12     1775.87     1487.85    148.15 o
 -10   2  12      730.24      651.32     97.00 o
  -9   2  12     3159.26     3006.23    194.72 o
  -8   2  12     7831.52     8208.83    322.13 o
  -7   2  12       57.33      134.18     60.08 o
  -6   2  12       28.93      113.68     53.37 o
  -5   2  12    19839.20    19169.49    372.90 o
  -4   2  12    10637.09    10941.14    229.33 o
  -3   2  12     7011.06     7190.58    182.33 o
  -2   2  12     1163.17     1061.78     78.07 o
  -1   2  12     4172.51     4062.96    155.76 o
   0   2  12     7742.55     7788.63    262.93 o
   1   2  12    11773.58    12002.66    348.41 o
   2   2  12     1137.66     1193.93    107.73 o
   3   2  12     1165.76     1301.12    158.77 o
   4   2  12     2793.88     2716.46    176.30 o
   5   2  12    14765.15    15016.95    455.53 o
   6   2  12      677.63      545.67     93.19 o
   7   2  12     1286.71     1323.43    145.78 o
   8   2  12     3752.06     3831.62    269.68 o
   9   2  12    12212.41    11635.21    454.97 o
  10   2  12     1452.85     1667.98    182.72 o
  11   2  12      108.75      133.45    110.14 o
 -13   3  12     5188.30     5134.19    428.97 o
 -12   3  12     3536.24     3634.50    349.12 o
 -11   3  12     2481.43     2366.05    181.75 o
 -10   3  12      126.95       74.09     44.32 o
  -9   3  12     3682.96     4258.38    485.53 o
  -8   3  12      352.80      378.20     70.49 o
  -7   3  12        7.82       10.42     40.18 o
  -6   3  12      355.07      313.40     90.36 o
  -5   3  12    11586.35    11240.97    263.50 o
  -4   3  12    11406.52    11420.23    232.51 o
  -3   3  12     1423.44     1316.06     82.77 o
  -2   3  12     8795.26     8658.13    226.76 o
  -1   3  12    10703.43    10895.57    264.78 o
   0   3  12     9802.75    10043.45    232.63 o
   1   3  12     2078.61     2064.10    137.07 o
   2   3  12     4169.69     4113.60    201.78 o
   3   3  12     1678.88     1387.99    120.55 o
   4   3  12    14719.08    14816.83    435.55 o
   5   3  12       20.79       18.60     43.76 o
   6   3  12     1242.22     1271.20    136.43 o
   7   3  12     1202.00     1168.38    137.13 o
   8   3  12     2158.35     2147.81    307.76 o
   9   3  12      216.24      181.29     64.62 o
  10   3  12     3492.52     3746.69    266.46 o
  11   3  12       79.16      191.26     95.23 o
 -13   4  12       84.88      316.15    132.52 o
 -12   4  12      606.61      636.87    155.91 o
 -11   4  12      721.54      799.19    167.36 o
 -10   4  12      254.25      297.72     73.26 o
  -9   4  12      343.90      213.70     59.66 o
  -8   4  12       37.47     1182.55   1096.79 o
  -7   4  12     1178.74      968.65    108.43 o
  -6   4  12     2862.67     2883.13    120.83 o
  -5   4  12      969.03      892.33     67.08 o
  -4   4  12     2904.94     2908.80    135.97 o
  -3   4  12     2184.73     1979.65     98.81 o
  -2   4  12      816.47      735.68     62.84 o
  -1   4  12      288.00      221.33     40.33 o
   0   4  12      824.41      857.01     71.80 o
   1   4  12      300.57      229.58     81.04 o
   2   4  12     1915.34     1826.76    132.75 o
   3   4  12     2247.09     2259.21    152.35 o
   4   4  12     4755.67     4499.65    229.89 o
   5   4  12      645.34      480.03     77.34 o
   6   4  12      713.48      577.49     98.06 o
   7   4  12       60.36      -35.75     48.19 o
   8   4  12      738.17      782.53    170.60 o
   9   4  12       18.07      -34.68     51.17 o
  10   4  12      541.49      753.65    123.85 o
  11   4  12      330.79      609.38    135.85 o
 -12   5  12      739.37      710.61    175.86 o
 -11   5  12      261.32      146.67    110.39 o
 -10   5  12     2600.48     2631.89    187.09 o
  -9   5  12     7291.00     7327.94    308.61 o
  -8   5  12     4830.20     4990.35    249.82 o
  -7   5  12        1.60       47.99     41.76 o
  -6   5  12     6821.32     6824.85    286.31 o
  -5   5  12     7687.36     7229.69    439.82 o
  -4   5  12     1062.62      978.12     68.90 o
  -3   5  12     3161.88     3010.83    113.25 o
  -2   5  12     2736.63     2484.42    155.17 o
  -1   5  12     7514.08     7432.77    236.33 o
   0   5  12     9832.19     9542.83    197.52 o
   1   5  12      180.76      194.30     36.90 o
   2   5  12     4330.93     4005.04    195.96 o
   3   5  12    16996.92    16877.53    451.36 o
   4   5  12     1058.64     1180.94    117.94 o
   5   5  12       65.90      123.84     67.88 o
   6   5  12     5952.69     5609.18    352.07 o
   7   5  12     1887.42     1989.67    173.30 o
   8   5  12     2528.85     2611.88    207.44 o
   9   5  12        6.12       30.29     57.14 o
  10   5  12     1097.16     1195.24    154.44 o
  11   5  12     2236.52     2250.75    316.64 o
 -12   6  12     1145.71     1512.33    240.58 o
 -11   6  12      198.41      199.82    109.29 o
 -10   6  12     1074.97     1238.08    210.32 o
  -9   6  12     7263.66     7723.93    455.08 o
  -8   6  12     1250.93     1276.94    125.28 o
  -7   6  12     3649.62     4157.12    347.35 o
  -6   6  12       24.33      -10.20     60.94 o
  -5   6  12      454.27      471.63    126.89 o
  -4   6  12     3609.63     3357.33    300.06 o
  -3   6  12       86.54      122.31     51.16 o
  -2   6  12      133.05      103.91     27.73 o
  -1   6  12     1744.62     1692.17     88.20 o
   0   6  12     5994.54     5908.15    146.11 o
   1   6  12     5868.94     5764.23    155.61 o
   2   6  12      539.19      472.87    140.45 o
   3   6  12      476.13      545.52     81.04 o
   4   6  12     3250.90     3241.18    204.19 o
   5   6  12     9023.60     9176.24    349.96 o
   6   6  12      478.73      322.22     75.29 o
   7   6  12        6.90     -168.09    168.84 o
   8   6  12      757.11      774.33    122.18 o
   9   6  12     3955.26     3372.80    371.59 o
  10   6  12      119.90        9.99    112.82 o
 -12   7  12      168.56      246.56    133.80 o
 -11   7  12      276.91      452.04    139.44 o
 -10   7  12     9271.82     9190.75    574.38 o
  -9   7  12      772.61      463.81    134.06 o
  -8   7  12       20.73        0.11     84.46 o
  -7   7  12     3517.12     3718.17    334.04 o
  -6   7  12     1710.52     1708.77    223.55 o
  -5   7  12     2141.05     2358.89    257.15 o
  -4   7  12       38.15      -16.92     72.00 o
  -3   7  12      631.16      639.33     96.05 o
  -2   7  12     4542.44     4871.32    257.14 o
  -1   7  12     3904.38     4213.11    362.32 o
   0   7  12     2558.05     2642.56    116.42 o
   1   7  12     1182.04     1182.30     68.18 o
   2   7  12     1186.39     1328.35    109.67 o
   3   7  12     1988.78     1830.23    138.50 o
   4   7  12     2417.81     2254.48    160.33 o
   5   7  12      414.84      533.86     87.24 o
   6   7  12      520.01      575.08     95.39 o
   7   7  12     3062.13     2933.45    324.89 o
   8   7  12      242.67      303.19    131.09 o
   9   7  12       77.46      -79.24    131.76 o
  10   7  12        5.26      -63.88     90.45 o
 -11   8  12     6508.38     6668.89    504.47 o
 -10   8  12     1106.47     1319.51    228.18 o
  -9   8  12     1049.19     1142.23    210.69 o
  -8   8  12       66.15       38.92     70.46 o
  -7   8  12     6055.80     6453.19    455.56 o
  -6   8  12     8962.70     8823.27    524.41 o
  -5   8  12     6046.01     5253.22    392.85 o
  -4   8  12       50.11      -10.09     71.08 o
  -3   8  12     7006.27     6959.95    309.48 o
  -2   8  12     5994.32     6524.95    299.03 o
  -1   8  12      477.87      670.52    101.02 o
   0   8  12     3365.89     3401.01    215.79 o
   1   8  12     1433.05     1403.42    142.64 o
   2   8  12     4282.53     4725.41    373.63 o
   3   8  12     2996.67     2875.94    294.72 o
   4   8  12     4297.16     4801.75    388.89 o
   5   8  12      422.76      483.91    151.96 o
   6   8  12    13681.83    13858.34    716.81 o
   7   8  12     1977.21     2024.16    276.00 o
   8   8  12     5742.28     5220.00    452.80 o
   9   8  12      138.87      193.71    103.59 o
  10   8  12     2026.47     2218.18    313.81 o
 -11   9  12     2180.79     2073.01    291.84 o
 -10   9  12     5572.90     6417.89    490.42 o
  -9   9  12        1.94       33.90     76.48 o
  -8   9  12     1062.50     1189.62    215.92 o
  -7   9  12     5979.73     5446.16    423.42 o
  -6   9  12     4838.93     5243.89    407.82 o
  -5   9  12      734.51      637.25    154.48 o
  -4   9  12     1453.91     1244.08    190.43 o
  -3   9  12     5729.93     5565.46    313.25 o
  -2   9  12     6356.06     6787.33    313.64 o
  -1   9  12      268.24      226.43     73.52 o
   0   9  12     3494.11     3771.88    234.97 o
   1   9  12     2448.49     2536.37    194.71 o
   2   9  12        6.54       23.67     82.62 o
   3   9  12     5693.49     5341.42    416.65 o
   4   9  12     6743.44     6853.14    489.83 o
   5   9  12     4421.27     3796.23    364.58 o
   6   9  12      740.35      743.17    172.87 o
   7   9  12     5446.23     6598.95    526.52 o
   8   9  12     2630.00     2568.90    320.05 o
   9   9  12      168.16      870.87    206.50 o
 -10  10  12       14.61       33.70     83.11 o
  -9  10  12     5667.42     5348.35    447.83 o
  -8  10  12    10953.40    12264.45    677.09 o
  -7  10  12     2902.67     3207.27    337.80 o
  -6  10  12      281.19      220.27     97.09 o
  -5  10  12     5230.05     5409.28    416.24 o
  -4  10  12     8012.91     8189.07    355.39 o
  -3  10  12     2035.07     2050.86    175.41 o
  -2  10  12      456.84      382.29     93.24 o
  -1  10  12     8227.73     8159.45    554.29 o
   0  10  12     1551.15     1897.42    170.11 o
   1  10  12     7897.58     7711.86    347.05 o
   2  10  12     3047.66     2911.67    308.11 o
   3  10  12      786.23      520.24    142.74 o
   4  10  12     5752.94     5844.69    454.27 o
   5  10  12    10544.84    11161.40    647.20 o
   6  10  12     2387.06     2413.76    308.35 o
   7  10  12      811.49      944.60    203.91 o
   8  10  12      419.09      676.04    190.92 o
   9  10  12     9922.50     9902.22    661.29 o
  -9  11  12     4864.53     4693.94    434.25 o
  -8  11  12     5365.79     4596.64    416.28 o
  -7  11  12     3393.34     3528.56    358.63 o
  -6  11  12      114.91      119.10     89.10 o
  -5  11  12     3335.63     4039.60    370.50 o
  -4  11  12     3688.43     3784.24    459.91 o
  -3  11  12     3520.78     3603.17    235.33 o
  -2  11  12      219.68      147.71     65.37 o
  -1  11  12     2855.23     3012.82    217.76 o
   0  11  12     7219.31     7832.43    356.76 o
   1  11  12      564.14      712.85    112.92 o
   2  11  12     3655.65     3533.99    351.44 o
   3  11  12       59.36      207.37    121.34 o
   4  11  12     6295.59     6736.68    498.20 o
   5  11  12     1240.12     1306.24    233.42 o
   6  11  12     1769.36     1504.69    249.78 o
   7  11  12        9.79     -137.53    114.26 o
   8  11  12     6366.64     6374.80    524.16 o
  -9  12  12     1485.26     1474.14    255.38 o
  -8  12  12     2211.44     1737.34    269.50 o
  -7  12  12      395.15      262.21    123.27 o
  -6  12  12     1176.60      994.50    193.32 o
  -5  12  12     1471.36     1420.22    222.82 o
  -4  12  12     1854.58     1855.16    176.11 o
  -3  12  12        0.06       10.17     52.59 o
  -2  12  12     2221.22     2295.58    196.90 o
  -1  12  12     3925.42     3865.98    575.90 o
   0  12  12       52.30      -43.43     58.81 o
   1  12  12        0.46       60.46     74.10 o
   2  12  12     1165.58     1139.76    257.62 o
   3  12  12     2373.46     2199.58    283.65 o
   4  12  12       40.13      -93.11    110.78 o
   5  12  12      692.15      490.03    159.51 o
   6  12  12     4246.28     3793.07    400.42 o
   7  12  12     1430.98     1642.83    262.25 o
  -8  13  12      547.45      416.10    147.15 o
  -7  13  12     1874.03     1873.28    272.65 o
  -6  13  12     4588.95     4633.90    418.91 o
  -5  13  12     3395.92     3451.74    349.33 o
  -4  13  12     1151.89     1193.45    149.46 o
  -3  13  12      651.53      582.36    104.56 o
  -2  13  12     5080.40     5140.34    299.10 o
  -1  13  12     7611.22     7666.89    400.84 o
   0  13  12        1.42      -63.86     66.47 o
   1  13  12     4269.91     4086.76    266.25 o
   2  13  12     3572.80     3309.07    240.11 o
   3  13  12     5460.13     5173.27    450.75 o
   4  13  12     1085.84     1016.16    204.92 o
   5  13  12      864.20      841.31    213.58 o
   6  13  12     1264.48     1067.52    222.33 o
  -7  14  12      510.18      497.74    163.48 o
  -6  14  12     1209.10     1570.07    250.41 o
  -5  14  12      395.92      317.90     87.83 o
  -4  14  12       23.27       -4.24     65.82 o
  -3  14  12     1287.02     1544.35    172.14 o
  -2  14  12     1285.52     1269.06    170.03 o
  -1  14  12      445.88      310.78     94.43 o
   0  14  12      964.38      654.71    111.99 o
   1  14  12        3.78      -21.55    120.83 o
   2  14  12      217.19       71.40    123.60 o
   3  14  12      222.27      460.54    169.26 o
   4  14  12     1026.51      967.75    216.61 o
   5  14  12      943.32      623.29    178.60 o
  -5  15  12      505.90      551.18    111.35 o
  -4  15  12      150.89      298.32     98.30 o
  -3  15  12       57.13       26.25     62.94 o
  -2  15  12      463.24      392.76     95.93 o
  -1  15  12      819.62      844.58    176.79 o
   0  15  12      240.66      237.57    126.09 o
   1  15  12      222.77      195.06     85.19 o
   2  15  12      154.63      442.59    102.76 o
   3  15  12      718.69      785.02    205.92 o
   4  15  12        4.01      -11.64     95.75 o
  -3  16  12     1217.43     1731.55    263.60 o
  -2  16  12      811.00     1011.48    144.57 o
  -1  16  12       86.53      187.74     77.33 o
   0  16  12     1421.28     1257.74    162.12 o
   1  16  12     1234.29     1239.94    159.34 o
 -12   1  13     5706.50     6045.41    309.84 o
 -11   1  13     2493.94     2334.42    187.44 o
 -10   1  13        6.18       17.61     81.68 o
  -9   1  13      388.50      364.24    127.56 o
  -8   1  13     9173.83     9350.68    360.23 o
  -7   1  13     8612.62     8467.76    472.42 o
  -6   1  13     4209.79     3697.39    216.26 o
  -5   1  13      294.13      409.84     47.30 o
  -4   1  13      655.60      755.04     60.67 o
  -3   1  13    10040.86    10114.62    265.88 o
  -2   1  13     2488.32     2498.69    125.39 o
  -1   1  13     1581.62     1552.72    115.91 o
   0   1  13     7005.08     7405.90    504.21 o
   1   1  13     9288.13     9549.12    317.13 o
   2   1  13      635.50      680.82     87.95 o
   3   1  13     3168.62     2935.68    183.46 o
   4   1  13     4464.98     4435.56    234.29 o
   5   1  13     1805.90     1600.47    146.02 o
   6   1  13      693.49      722.77    105.59 o
   7   1  13      512.59      483.47     89.85 o
   8   1  13     7312.49     6840.29    339.98 o
   9   1  13     3659.55     3510.67    495.59 o
  10   1  13      171.58       97.66     58.18 o
  11   1  13     3565.07     3197.11    437.33 o
 -12   2  13     2445.88     2133.73    238.48 o
 -11   2  13     3075.14     3197.78    218.78 o
 -10   2  13        3.42       50.51    102.18 o
  -9   2  13      153.82      167.97     67.36 o
  -8   2  13     2228.57     2323.32    455.34 o
  -7   2  13     9812.92    10224.07    372.14 o
  -6   2  13     1816.65     1926.21    117.70 o
  -5   2  13     6584.09     6952.95    374.60 o
  -4   2  13     4449.08     4727.88    151.14 o
  -3   2  13    10198.13    10577.26    264.85 o
  -2   2  13     9710.06    10324.09    265.45 o
  -1   2  13       42.58       75.82     33.02 o
   0   2  13     5240.89     5386.40    225.04 o
   1   2  13     7122.00     7226.10    271.86 o
   2   2  13     8666.36     8578.33    307.06 o
   3   2  13       36.51       42.97     43.70 o
   4   2  13      334.92      498.72     89.27 o
   5   2  13     4209.05     4618.96    324.35 o
   6   2  13    12262.61    12257.72    511.90 o
   7   2  13       10.70      -80.27     61.50 o
   8   2  13     3887.33     3679.05    265.31 o
   9   2  13      622.33      513.76    111.08 o
  10   2  13     3317.17     3296.61    253.80 o
  11   2  13      427.51      197.75    126.01 o
 -12   3  13      389.92      422.40    137.72 o
 -11   3  13      171.99       65.16     64.69 o
 -10   3  13     1955.22     1770.37    162.98 o
  -9   3  13     6756.73     6734.24    308.32 o
  -8   3  13      772.84      662.14     94.75 o
  -7   3  13      308.92      321.16     74.34 o
  -6   3  13      151.65      137.95     37.72 o
  -5   3  13    12549.53    12412.65    291.20 o
  -4   3  13     7156.35     6996.76    206.21 o
  -3   3  13      222.81      326.84     59.81 o
  -2   3  13    12306.44    12657.70    295.11 o
  -1   3  13     6099.57     6106.06    297.71 o
   0   3  13     1951.44     1846.07    129.70 o
   1   3  13     2567.64     2588.09    157.60 o
   2   3  13     5020.92     4585.95    220.36 o
   3   3  13     2199.20     2216.08    158.41 o
   4   3  13     1788.32     1685.51    146.17 o
   5   3  13     4527.22     4512.23    245.44 o
   6   3  13     5291.86     5027.38    271.48 o
   7   3  13      292.79      130.96     49.19 o
   8   3  13     2597.16     2582.28    209.19 o
   9   3  13      924.16      997.37    142.25 o
  10   3  13       12.20      133.63     81.70 o
  11   3  13       94.13       -9.25     85.43 o
 -12   4  13      380.51      355.63    124.30 o
 -11   4  13      858.44     1236.51    219.30 o
 -10   4  13    11421.00    11468.14    416.16 o
  -9   4  13     1180.36     1024.08    117.43 o
  -8   4  13     1918.12     2075.68    166.41 o
  -7   4  13      242.06      244.26     68.93 o
  -6   4  13     2758.30     2841.41    191.33 o
  -5   4  13     7465.66     7528.72    242.00 o
  -4   4  13     9175.98     8954.40    230.18 o
  -3   4  13      222.19      158.47     39.11 o
  -2   4  13     1317.59     1440.94     90.93 o
  -1   4  13    19214.59    19930.42    390.04 o
   0   4  13     9421.19     9452.82    258.60 o
   1   4  13      484.43      416.96     67.79 o
   2   4  13     6246.64     6093.36    254.62 o
   3   4  13    17635.73    17571.76    717.66 o
   4   4  13     4500.91     4531.07    235.67 o
   5   4  13      139.50      157.67     56.79 o
   6   4  13     2212.68     2092.93    175.68 o
   7   4  13    12964.89    13952.60    702.10 o
   8   4  13      780.75      910.60    156.08 o
   9   4  13      778.43      758.08    127.81 o
  10   4  13      790.17      720.41    144.88 o
 -12   5  13      541.70      531.60    153.00 o
 -11   5  13      266.45      202.54    111.64 o
 -10   5  13     2374.42     2390.58    290.69 o
  -9   5  13     9705.54    10480.10    706.63 o
  -8   5  13        0.12       73.04     53.34 o
  -7   5  13        1.91      -25.74     46.20 o
  -6   5  13    10856.88    10355.37    559.84 o
  -5   5  13     7255.63     7192.19    456.74 o
  -4   5  13       47.57      120.21     57.58 o
  -3   5  13     1576.24     1656.14     89.58 o
  -2   5  13     2271.11     2252.11    108.98 o
  -1   5  13     8637.01     8841.02    237.15 o
   0   5  13     5891.74     5595.98    225.10 o
   1   5  13     3770.16     3296.80    174.63 o
   2   5  13     9771.34     9912.74    417.88 o
   3   5  13      767.17      750.54     95.18 o
   4   5  13     2573.90     2764.73    183.66 o
   5   5  13     3337.75     3305.78    211.13 o
   6   5  13     2570.72     2746.99    286.01 o
   7   5  13      694.87      933.49    147.67 o
   8   5  13     2734.27     2664.51    211.43 o
   9   5  13     4953.75     5473.09    532.69 o
  10   5  13     1976.96     2182.20    214.64 o
 -12   6  13     1465.56     1071.28    221.81 o
 -11   6  13     7123.02     7416.77    533.96 o
 -10   6  13       46.17      136.44    118.49 o
  -9   6  13     1975.79     1899.62    262.49 o
  -8   6  13     4841.65     5250.58    410.87 o
  -7   6  13     5585.14     5744.08    426.38 o
  -6   6  13     1868.60     1586.31    223.70 o
  -5   6  13      255.85      380.80    111.97 o
  -4   6  13     4438.94     4317.22    238.67 o
  -3   6  13    24686.44    24659.48   1031.94 o
  -2   6  13     7390.48     7312.88    315.09 o
  -1   6  13      400.07      402.49     53.91 o
   0   6  13     4864.95     4999.59    230.68 o
   1   6  13    11344.05    12095.63    347.50 o
   2   6  13    14752.99    14847.59   1185.16 o
   3   6  13      431.04      506.46    152.03 o
   4   6  13     8864.59     9122.39    576.19 o
   5   6  13     2625.63     2553.08    186.84 o
   6   6  13     6621.84     6801.87    423.75 o
   7   6  13      620.56      582.74    104.32 o
   8   6  13      535.04      605.81    122.77 o
   9   6  13     1662.85     1701.18    178.24 o
  10   6  13     8277.84     8632.40    620.22 o
 -11   7  13     1270.10     1262.91    233.58 o
 -10   7  13        4.69      137.21    118.68 o
  -9   7  13       41.23      159.84    102.21 o
  -8   7  13     4922.54     4701.40    399.60 o
  -7   7  13     5081.96     5373.49    417.01 o
  -6   7  13     5515.81     5120.01    403.76 o
  -5   7  13        3.94      -53.71     70.03 o
  -4   7  13     5873.69     6270.86    296.87 o
  -3   7  13    13628.83    13720.92    504.09 o
  -2   7  13      653.81      887.48    162.93 o
  -1   7  13       87.78      100.63     49.81 o
   0   7  13      947.23      934.80    116.29 o
   1   7  13    13806.25    14721.24    411.00 o
   2   7  13     1988.56     1985.82    139.30 o
   3   7  13       19.62       17.36     67.14 o
   4   7  13     3765.60     3906.43    219.15 o
   5   7  13     8818.91     9280.29    360.64 o
   6   7  13     2286.02     2173.82    176.49 o
   7   7  13     2139.62     1704.13    259.26 o
   8   7  13      163.69        9.70     82.27 o
   9   7  13     3005.18     3469.63    384.31 o
 -11   8  13      186.61       40.58     79.43 o
 -10   8  13      186.16      165.14     91.36 o
  -9   8  13        6.91      159.59     92.85 o
  -8   8  13     3819.17     3324.84    341.06 o
  -7   8  13     1812.55     1980.27    263.14 o
  -6   8  13      977.36     1079.11    198.44 o
  -5   8  13     1651.75     1446.56    220.44 o
  -4   8  13     1203.39     1174.73    150.78 o
  -3   8  13      514.29      509.06    109.65 o
  -2   8  13       85.55       48.83     54.18 o
  -1   8  13     3851.58     3664.54    232.05 o
   0   8  13        5.50      127.04     57.20 o
   1   8  13       26.73       59.21     54.37 o
   2   8  13       10.77       22.39     70.81 o
   3   8  13      985.77      633.14    161.26 o
   4   8  13     1758.61     1782.69    251.03 o
   5   8  13      318.97      524.96    164.63 o
   6   8  13      535.04      764.45    185.54 o
   7   8  13     1466.50     1281.09    226.61 o
   8   8  13      436.21      348.95    148.16 o
   9   8  13      155.59       91.74    117.77 o
 -10   9  13      918.75      879.66    196.82 o
  -9   9  13     1000.33     1181.74    212.66 o
  -8   9  13     1736.02     2060.33    280.39 o
  -7   9  13     3488.29     3761.52    367.12 o
  -6   9  13      941.02      876.44    185.63 o
  -5   9  13     3049.74     3390.24    331.68 o
  -4   9  13     5442.36     5123.54    279.12 o
  -3   9  13     3663.73     3603.38    250.29 o
  -2   9  13     3647.99     3175.18    221.91 o
  -1   9  13     3488.01     3790.58    293.15 o
   0   9  13     2800.58     2730.76    205.86 o
   1   9  13        8.51       -9.55     54.67 o
   2   9  13      281.36      309.61    116.99 o
   3   9  13     2435.38     2555.01    294.42 o
   4   9  13     6634.47     6778.47    497.15 o
   5   9  13     1599.96     1525.04    238.69 o
   6   9  13       34.23        7.03     99.31 o
   7   9  13     3987.08     4205.96    417.47 o
   8   9  13     5184.08     5704.65    499.67 o
  -9  10  13     2362.26     2212.70    301.49 o
  -8  10  13      189.31      158.88     86.20 o
  -7  10  13     2841.98     2470.92    304.95 o
  -6  10  13     1508.86     1161.48    206.87 o
  -5  10  13       23.73      113.02    100.68 o
  -4  10  13       97.30      146.24     63.23 o
  -3  10  13      279.13      275.96     81.10 o
  -2  10  13     2711.18     2735.43    208.92 o
  -1  10  13     6313.47     6238.65    320.16 o
   0  10  13       50.63       -1.45    104.72 o
   1  10  13     2270.73     2276.93    193.43 o
   2  10  13     4719.21     4591.79    395.41 o
   3  10  13     1533.99     1487.84    230.67 o
   4  10  13      753.37     1000.38    201.27 o
   5  10  13      881.10      755.73    176.50 o
   6  10  13     2229.29     2519.97    320.03 o
   7  10  13       79.80       88.97     85.09 o
   8  10  13      180.00      404.35    121.92 o
  -9  11  13     1112.19     1253.90    241.18 o
  -8  11  13     1198.99     1666.45    265.05 o
  -7  11  13      122.77      186.68    101.71 o
  -6  11  13      791.10      666.48    161.73 o
  -5  11  13     1343.82     1610.21    245.55 o
  -4  11  13      388.97      458.33    112.55 o
  -3  11  13      239.15      315.15     82.41 o
  -2  11  13      813.84     1019.14    136.46 o
  -1  11  13     3137.15     3487.13    264.33 o
   0  11  13     1138.21     1101.94    193.01 o
   1  11  13       19.63       55.55     58.57 o
   2  11  13     1946.05     1683.48    247.06 o
   3  11  13     1457.45     1766.46    261.92 o
   4  11  13     1643.92     1825.72    277.90 o
   5  11  13       69.71      278.96    121.76 o
   6  11  13       38.68      185.20    115.90 o
   7  11  13      255.49      280.76    140.15 o
  -8  12  13     1138.29     1147.11    230.88 o
  -7  12  13      120.04      196.51    106.25 o
  -6  12  13     4104.14     3762.47    380.90 o
  -5  12  13     2334.25     2276.24    200.87 o
  -4  12  13     1055.28     1021.61    138.60 o
  -3  12  13      284.08      308.48     92.48 o
  -2  12  13     5053.20     4914.27    293.80 o
  -1  12  13     6590.72     7112.77    358.40 o
   0  12  13     2211.61     2235.05    199.56 o
   1  12  13       20.29       53.77     94.13 o
   2  12  13      461.58      344.13    136.63 o
   3  12  13     8127.86     7742.69    559.45 o
   4  12  13      849.61      702.63    190.00 o
   5  12  13      482.99      816.12    195.68 o
   6  12  13     1763.49     2012.97    299.09 o
  -7  13  13      254.92      147.11    103.89 o
  -6  13  13     1795.34     1850.33    273.39 o
  -5  13  13     2814.71     2364.74    213.92 o
  -4  13  13       94.76      127.91     88.43 o
  -3  13  13      665.28      765.23    144.45 o
  -2  13  13     3398.65     3505.17    255.21 o
  -1  13  13      907.75     1176.26    152.14 o
   0  13  13      411.57      668.26    117.14 o
   1  13  13      473.33      407.65    133.67 o
   2  13  13      967.35     1405.30    251.20 o
   3  13  13     2163.61     2177.86    300.76 o
   4  13  13     2149.55     2301.11    321.89 o
   5  13  13     1552.44     1216.36    245.23 o
  -6  14  13      779.48      763.73    198.56 o
  -5  14  13      200.61      275.05     81.54 o
  -4  14  13     2821.55     3058.68    289.18 o
  -3  14  13     3665.30     3601.22    306.67 o
  -2  14  13     2608.22     2360.19    212.42 o
  -1  14  13       13.69     -105.27    121.24 o
   0  14  13     3178.03     2947.71    240.62 o
   1  14  13     7466.77     7974.14    395.44 o
   2  14  13     4376.70     5101.01    467.07 o
   3  14  13      213.12      293.82    117.25 o
   4  14  13     1079.31     1087.67    227.01 o
  -3  15  13     4461.89     4564.84    304.52 o
  -2  15  13     1785.26     1874.57    202.24 o
  -1  15  13      218.66       92.43    163.25 o
   0  15  13      941.25     1137.11    159.45 o
   1  15  13     9678.19     9827.25    596.00 o
   2  15  13     2961.44     3041.24    369.64 o
 -12   0  14     1174.31     1294.40    213.81 o
 -11   0  14     2464.01     3044.76    313.40 o
 -10   0  14      108.60       98.58     76.70 o
  -9   0  14     9408.98    10067.30    555.13 o
  -8   0  14     2216.32     2646.35    277.37 o
  -7   0  14     1485.92     1911.33    234.12 o
  -6   0  14     3747.59     3744.65    200.50 o
  -5   0  14    48755.96    49160.91   1333.30 o
  -4   0  14     7868.22     7876.74    296.80 o
  -3   0  14    12398.30    12622.15    387.00 o
  -2   0  14      316.88      291.15     81.44 o
  -1   0  14    11372.48    11477.16    490.67 o
   0   0  14    21200.35    21277.66    721.96 o
   1   0  14     3909.14     4027.52    293.97 o
   2   0  14      111.30      177.95     80.88 o
   3   0  14     4546.54     4439.28    332.09 o
   4   0  14    18983.69    18562.13    738.65 o
   5   0  14     4021.36     3698.20    324.58 o
   6   0  14     3698.09     3670.34    339.68 o
   7   0  14     3718.02     3681.40    344.95 o
   8   0  14    12300.13    12619.52    680.27 o
   9   0  14     2346.17     2169.42    287.03 o
  10   0  14     1077.86     1299.67    246.18 o
 -12   1  14     5690.04     5769.86    313.71 o
 -11   1  14      142.03      199.27     82.66 o
 -10   1  14      132.91      161.02     64.26 o
  -9   1  14     2225.36     1890.04    167.50 o
  -8   1  14     6509.41     6702.50    378.90 o
  -7   1  14     1963.22     2000.22    169.37 o
  -6   1  14     2204.41     2087.24    106.80 o
  -5   1  14    15022.95    15529.68    306.50 o
  -4   1  14     1956.21     1903.35    111.43 o
  -3   1  14        5.59       37.08     34.00 o
  -2   1  14     1065.42     1198.22     91.55 o
  -1   1  14     9690.65    10162.13    347.39 o
   0   1  14    11031.01    11413.85    419.54 o
   1   1  14     1867.27     1956.62    145.73 o
   2   1  14     3905.81     3980.15    214.05 o
   3   1  14     5505.84     5691.89    266.19 o
   4   1  14     2393.94     2501.84    182.65 o
   5   1  14      927.02      964.38    117.98 o
   6   1  14      969.91      947.04    156.12 o
   7   1  14     7282.81     7628.91    357.70 o
   8   1  14     1405.64     1489.39    168.64 o
   9   1  14     3824.19     3496.87    370.44 o
  10   1  14     1214.51     1258.44    166.69 o
 -12   2  14     1545.47     1634.56    170.36 o
 -11   2  14     1860.65     1882.17    177.73 o
 -10   2  14     6429.16     6244.66    314.69 o
  -9   2  14      278.12      146.81    204.96 o
  -8   2  14     1288.30     1188.23    137.58 o
  -7   2  14    11678.23    11807.46    420.55 o
  -6   2  14    10136.81    10423.04    283.95 o
  -5   2  14     7233.31     7406.31    200.00 o
  -4   2  14      179.43      284.43     43.84 o
  -3   2  14     7649.43     7744.80    232.59 o
  -2   2  14     3082.49     3086.68    145.46 o
  -1   2  14     2119.23     2118.01    141.27 o
   0   2  14      218.36      277.79     83.71 o
   1   2  14     9671.14     9881.75    332.79 o
   2   2  14    11878.06    11726.90    629.07 o
   3   2  14     8859.30     8742.16    333.65 o
   4   2  14      462.04      477.55     85.01 o
   5   2  14     3607.66     3535.78    221.61 o
   6   2  14     3795.31     3719.41    239.11 o
   7   2  14     7144.12     7039.94    364.18 o
   8   2  14       12.37      146.34     66.55 o
   9   2  14      870.99      870.47    199.41 o
  10   2  14     1099.55      957.22    149.45 o
 -12   3  14        7.29       70.36    111.90 o
 -11   3  14     4619.67     5130.54    554.42 o
 -10   3  14     1707.96     1926.56    174.00 o
  -9   3  14       82.56       -7.07     58.58 o
  -8   3  14     1310.99     1145.04    134.02 o
  -7   3  14    18155.72    17994.46    533.69 o
  -6   3  14     7368.68     7425.47    324.96 o
  -5   3  14     2089.34     2078.56    101.97 o
  -4   3  14      420.29      461.56     58.43 o
  -3   3  14    12182.47    12077.32    295.77 o
  -2   3  14     1570.81     1759.96    107.75 o
  -1   3  14     1253.47     1415.46     98.72 o
   0   3  14      327.91      379.62     68.54 o
   1   3  14     7297.75     7443.97    309.02 o
   2   3  14    13010.69    12986.25    401.33 o
   3   3  14     1961.90     1910.99    151.71 o
   4   3  14     1047.85     1056.29    133.23 o
   5   3  14     6298.66     6153.01    295.26 o
   6   3  14     6572.19     5955.69    303.27 o
   7   3  14     3027.31     2904.31    373.13 o
   8   3  14      316.05      264.66    122.28 o
   9   3  14     1550.12     1508.64    170.12 o
  10   3  14     3882.34     4054.78    287.31 o
 -11   4  14      175.81       68.50    100.91 o
 -10   4  14       33.34       80.38     70.28 o
  -9   4  14       68.15      -14.65     55.21 o
  -8   4  14       15.01        9.69     74.15 o
  -7   4  14      639.32      547.18     99.34 o
  -6   4  14      623.88      548.51    111.36 o
  -5   4  14     1387.07     1311.59    173.54 o
  -4   4  14     2963.05     2880.22    191.95 o
  -3   4  14     5380.16     5251.10    201.76 o
  -2   4  14      644.70      676.91     66.59 o
  -1   4  14      557.52      454.88     68.41 o
   0   4  14       90.70       98.89     47.47 o
   1   4  14      525.93      564.35     79.87 o
   2   4  14      409.78      440.60     75.49 o
   3   4  14      110.80      140.07     51.80 o
   4   4  14       17.74       56.15     91.11 o
   5   4  14      278.53      239.74     74.47 o
   6   4  14        5.41       53.19     48.61 o
   7   4  14       31.91       -5.74     65.45 o
   8   4  14     3000.49     2510.01    210.57 o
   9   4  14     1121.20      861.58    136.10 o
  10   4  14      248.59      186.74    111.83 o
 -11   5  14     3451.34     2998.95    348.25 o
 -10   5  14     2439.24     2380.50    300.36 o
  -9   5  14      103.81      147.83     62.52 o
  -8   5  14     1138.35      928.43    121.53 o
  -7   5  14     6394.26     6039.83    445.61 o
  -6   5  14      541.56      505.08    140.80 o
  -5   5  14      592.99      546.78     93.70 o
  -4   5  14      569.25      615.11    100.41 o
  -3   5  14    21568.62    20056.96    558.08 o
  -2   5  14     4985.62     5018.40    263.95 o
  -1   5  14      103.74       77.51     53.18 o
   0   5  14     3730.75     3594.82    178.86 o
   1   5  14     6928.82     7228.28    272.51 o
   2   5  14     3368.36     3575.08    197.16 o
   3   5  14        3.73      -10.69     42.46 o
   4   5  14     1020.38     1122.30    184.23 o
   5   5  14     4339.87     4460.81    250.86 o
   6   5  14     4255.93     4349.65    708.18 o
   7   5  14        0.55       51.43     58.25 o
   8   5  14     1888.72     1994.64    187.06 o
   9   5  14     7047.25     7684.81    388.80 o
 -11   6  14      728.65      579.27    164.41 o
 -10   6  14     2457.47     2959.98    340.29 o
  -9   6  14     2656.48     3066.21    337.14 o
  -8   6  14     1798.61     1716.66    251.39 o
  -7   6  14     1295.22     1291.98    221.38 o
  -6   6  14      850.85      971.92    190.55 o
  -5   6  14     1927.99     2100.18    176.23 o
  -4   6  14     2030.29     1915.91    164.70 o
  -3   6  14     8623.46     8499.07    355.60 o
  -2   6  14     4077.77     3993.22    240.55 o
  -1   6  14     3076.89     2831.79    203.16 o
   0   6  14      462.26      544.91    123.97 o
   1   6  14      786.90      784.56    144.14 o
   2   6  14     3020.91     3426.33    192.34 o
   3   6  14     4009.92     3936.55    216.28 o
   4   6  14      831.57      955.50    113.62 o
   5   6  14     1186.35      986.74    119.59 o
   6   6  14     4348.78     4666.12    268.21 o
   7   6  14     4760.04     5255.57    297.96 o
   8   6  14      388.98      235.58     71.41 o
   9   6  14       48.00      -43.84     64.28 o
 -10   7  14       17.66      104.54    107.88 o
  -9   7  14     4454.58     4175.41    400.25 o
  -8   7  14     1749.98     1873.91    264.48 o
  -7   7  14       67.18       84.49     80.20 o
  -6   7  14       10.59       76.68     74.40 o
  -5   7  14     3031.68     2843.62    206.71 o
  -4   7  14     5125.95     5141.71    275.90 o
  -3   7  14        6.96       76.32     56.36 o
  -2   7  14      850.63      967.35    218.75 o
  -1   7  14      911.09      898.41    121.14 o
   0   7  14      251.36      316.76     98.87 o
   1   7  14      943.52      941.28    173.23 o
   2   7  14      295.23      248.25    120.70 o
   3   7  14     4852.49     4581.09    234.44 o
   4   7  14     3284.28     3416.91    246.48 o
   5   7  14     3042.15     3207.12    213.11 o
   6   7  14      816.61      680.29    113.51 o
   7   7  14      764.63      749.43    116.45 o
   8   7  14      433.99      691.43    195.04 o
 -10   8  14      820.30      629.01    160.54 o
  -9   8  14    17729.77    18874.25    892.01 o
  -8   8  14     3900.30     4589.24    416.71 o
  -7   8  14     3592.73     3800.63    370.51 o
  -6   8  14       58.42       26.51     94.61 o
  -5   8  14     8834.33     8369.67    368.31 o
  -4   8  14     5686.46     6027.45    305.85 o
  -3   8  14     1270.70     1469.85    203.39 o
  -2   8  14      560.84      652.39    109.11 o
  -1   8  14    14569.00    14855.61   1222.42 o
   0   8  14     6441.89     6481.67    321.07 o
   1   8  14     3984.65     3902.46    354.14 o
   2   8  14        5.31      147.70     89.44 o
   3   8  14     4113.13     4538.92    402.33 o
   4   8  14    14146.48    13519.69    712.95 o
   5   8  14     2413.68     2105.61    285.38 o
   6   8  14      729.52      905.92    199.85 o
   7   8  14      728.09      722.26    190.29 o
   8   8  14     6421.08     6149.91    516.49 o
  -9   9  14     2608.45     2501.35    317.89 o
  -8   9  14     2139.51     2486.80    310.86 o
  -7   9  14      301.05      172.83     97.36 o
  -6   9  14      262.49      464.86    148.21 o
  -5   9  14     3786.20     3662.32    635.17 o
  -4   9  14     5454.52     5307.96    396.32 o
  -3   9  14      116.84      166.97    105.78 o
  -2   9  14     3787.11     3940.44    255.69 o
  -1   9  14    14949.94    15576.49    526.77 o
   0   9  14     3524.01     3545.28    407.11 o
   1   9  14       46.40      126.78     81.12 o
   2   9  14      621.68      510.38    148.95 o
   3   9  14     8020.00     8952.25    576.77 o
   4   9  14     3381.25     3001.43    337.79 o
   5   9  14     2039.69     1704.14    262.36 o
   6   9  14     1673.08     1766.23    278.61 o
   7   9  14     1442.44     1412.34    250.84 o
  -9  10  14      309.09      200.76    101.33 o
  -8  10  14      173.03       13.17     85.66 o
  -7  10  14     3791.04     4317.69    408.43 o
  -6  10  14     6291.24     7149.16    520.61 o
  -5  10  14      342.98      293.38     86.13 o
  -4  10  14      352.76      290.08    179.03 o
  -3  10  14     8624.12     8399.28    385.47 o
  -2  10  14    11408.42    12183.88    920.08 o
  -1  10  14     7966.11     8557.38    389.82 o
   0  10  14        0.56        8.66     73.73 o
   1  10  14     6283.68     5952.98    323.78 o
   2  10  14     2368.69     2541.42    310.79 o
   3  10  14     3372.23     3481.09    364.23 o
   4  10  14      227.69       33.32     84.67 o
   5  10  14     3094.15     3463.77    375.56 o
   6  10  14     2684.89     2553.05    339.00 o
   7  10  14     5245.47     5022.19    473.15 o
  -8  11  14      540.71      653.94    191.10 o
  -7  11  14     5865.85     5747.56    483.07 o
  -6  11  14     1825.66     1928.62    274.77 o
  -5  11  14      807.50      870.29    130.06 o
  -4  11  14     1485.09     1453.75    164.61 o
  -3  11  14     4893.55     5252.21    307.95 o
  -2  11  14     7192.59     6949.72    355.90 o
  -1  11  14     4413.55     4555.12    289.77 o
   0  11  14       87.99       74.20     61.65 o
   1  11  14     5088.25     5395.47    312.90 o
   2  11  14     2636.68     2972.77    336.35 o
   3  11  14     3663.24     4142.56    405.31 o
   4  11  14      191.13      133.95    103.80 o
   5  11  14      902.39      853.97    210.93 o
   6  11  14     7022.61     7857.75    591.64 o
  -7  12  14     1305.57     1361.24    239.94 o
  -6  12  14      508.70      481.58    164.41 o
  -5  12  14      379.64      390.70     86.45 o
  -4  12  14      767.39      927.76    219.48 o
  -3  12  14     2215.15     2006.01    198.22 o
  -2  12  14     1538.03     1682.12    179.92 o
  -1  12  14      269.80      384.60    123.26 o
   0  12  14     2534.93     2430.19    241.18 o
   1  12  14     5631.32     5894.00    335.41 o
   2  12  14     1803.80     1823.81    277.69 o
   3  12  14        0.45      131.39    113.65 o
   4  12  14      960.66     1156.89    223.15 o
   5  12  14     2186.23     1861.85    287.90 o
  -6  13  14      527.21      429.81    110.52 o
  -5  13  14     1381.23     1081.88    147.06 o
  -4  13  14     3940.95     4219.76    289.29 o
  -3  13  14     2400.21     2504.02    224.88 o
  -2  13  14     1265.31     1332.09    168.31 o
  -1  13  14     2116.45     2075.52    205.97 o
   0  13  14     1332.68     1448.14    174.00 o
   1  13  14     8215.75     8689.35    418.01 o
   2  13  14      878.60     1358.82    246.72 o
   3  13  14      977.77      856.34    195.83 o
   4  13  14     2708.42     3029.05    374.09 o
  -4  14  14      636.20      710.84    187.82 o
  -3  14  14        6.39       18.10     96.47 o
  -2  14  14      410.54      523.82    113.98 o
  -1  14  14     1048.05      931.05    337.04 o
   0  14  14     1856.84     1531.52    184.28 o
   1  14  14      507.86      368.13    104.13 o
   2  14  14      253.04      129.41     97.87 o
 -11   1  15      209.03      259.68     84.49 o
 -10   1  15     3798.42     3789.48    253.88 o
  -9   1  15     2503.38     2749.75    210.25 o
  -8   1  15      161.14      158.84     57.55 o
  -7   1  15       80.07      149.34     62.67 o
  -6   1  15    15984.92    16597.19    330.11 o
  -5   1  15     5345.90     5313.20    262.76 o
  -4   1  15     1028.25      939.57     75.37 o
  -3   1  15      771.13      768.35     74.92 o
  -2   1  15     3867.12     4103.03    203.13 o
  -1   1  15     5577.43     5909.58    250.81 o
   0   1  15      947.31     1052.84    195.18 o
   1   1  15      334.58      511.76     79.04 o
   2   1  15    10554.23    10892.40    375.19 o
   3   1  15     4287.53     3972.44    226.94 o
   4   1  15     2000.28     2046.45    250.94 o
   5   1  15     2838.03     2607.16    198.54 o
   6   1  15     9433.51     9608.49    410.76 o
   7   1  15     8304.36     8266.75    380.50 o
   8   1  15      395.87      345.44    100.05 o
   9   1  15      792.86     1029.15    144.87 o
 -11   2  15     1849.57     1890.92    182.75 o
 -10   2  15     2563.77     2722.24    213.20 o
  -9   2  15     7040.39     7440.26    351.26 o
  -8   2  15     1617.73     1587.54    161.52 o
  -7   2  15     1394.86     1420.45    150.81 o
  -6   2  15     6394.66     6420.08    241.05 o
  -5   2  15     9756.62     9670.59    241.83 o
  -4   2  15      707.45      763.23     74.35 o
  -3   2  15      711.48      681.87     72.99 o
  -2   2  15     4258.46     4690.68    273.96 o
  -1   2  15    12635.48    12460.67    373.52 o
   0   2  15     5023.79     5489.65    329.49 o
   1   2  15     2497.58     2267.64    160.63 o
   2   2  15     5080.81     4933.71    245.16 o
   3   2  15     2317.20     2235.78    244.04 o
   4   2  15     3270.50     3088.28    207.58 o
   5   2  15       64.94       65.12     78.36 o
   6   2  15      175.42      209.59     81.59 o
   7   2  15     3346.35     3415.34    243.18 o
   8   2  15     7453.62     7908.13    385.05 o
   9   2  15        3.73      -15.95     64.03 o
 -11   3  15     5185.23     5381.05    456.64 o
 -10   3  15       93.53       95.03     60.57 o
  -9   3  15       72.76       98.01     83.00 o
  -8   3  15     7089.44     7600.37    348.20 o
  -7   3  15     7502.48     8144.70    357.92 o
  -6   3  15      932.34      960.35     98.21 o
  -5   3  15       15.59      164.24    205.00 o
  -4   3  15      443.25      513.94     87.76 o
  -3   3  15    13379.94    13518.38    326.05 o
  -2   3  15      368.97      406.34     60.79 o
  -1   3  15     1287.78     1226.14    318.48 o
   0   3  15     9581.14     9667.85    495.87 o
   1   3  15     7102.33     6907.16    284.18 o
   2   3  15     1014.09     1023.70    114.06 o
   3   3  15       52.12        7.10     43.93 o
   4   3  15     6653.94     6344.52    299.83 o
   5   3  15      758.17      721.52    106.67 o
   6   3  15     2170.18     2528.98    200.66 o
   7   3  15       85.35      138.59     60.67 o
   8   3  15     2447.05     2221.14    210.67 o
   9   3  15     1306.79     1267.63    166.40 o
 -11   4  15     1156.81      929.56    200.48 o
 -10   4  15      859.02     1014.04    211.58 o
  -9   4  15     1333.60     1201.69    158.18 o
  -8   4  15    13670.30    14449.40    545.76 o
  -7   4  15     7009.46     7584.54    343.53 o
  -6   4  15      622.22      618.21    100.86 o
  -5   4  15     2956.80     2847.59    199.11 o
  -4   4  15    13983.96    14300.58    467.70 o
  -3   4  15     7284.75     7528.44    330.59 o
  -2   4  15     2213.64     2290.33    180.81 o
  -1   4  15     1699.04     1630.26    109.82 o
   0   4  15     9600.75     9492.34    321.92 o
   1   4  15    11938.29    12345.79    386.11 o
   2   4  15     5039.92     4775.78    239.15 o
   3   4  15      950.13      849.67    106.24 o
   4   4  15     5277.87     5485.63    278.62 o
   5   4  15    11591.33    11651.00    427.91 o
   6   4  15     3112.04     3150.05    226.25 o
   7   4  15       78.91      249.65    109.37 o
   8   4  15     1765.58     1761.05    183.98 o
   9   4  15     8559.78     8746.04    422.41 o
 -10   5  15     1602.11     1719.79    262.05 o
  -9   5  15      385.73      467.25    157.77 o
  -8   5  15     2282.88     2323.72    189.86 o
  -7   5  15    12036.55    12092.32    663.98 o
  -6   5  15       11.25       -4.28     48.22 o
  -5   5  15      622.08      858.28    120.67 o
  -4   5  15    16422.86    16903.02    523.24 o
  -3   5  15     9867.79     9765.04    387.02 o
  -2   5  15      575.53      539.23     99.06 o
  -1   5  15       96.81       78.63     60.91 o
   0   5  15     3605.43     4564.91    364.76 o
   1   5  15     6784.75     6974.20    278.51 o
   2   5  15       53.08       40.16     44.32 o
   3   5  15      678.08     1025.54    202.70 o
   4   5  15     6249.60     6523.74    303.13 o
   5   5  15     4876.10     4724.13    265.80 o
   6   5  15     4104.92     4244.37    261.48 o
   7   5  15      568.60      472.79    107.52 o
   8   5  15     4462.68     4069.78    403.10 o
 -10   6  15     2721.12     2749.98    335.63 o
  -9   6  15     9741.11     9963.46    628.21 o
  -8   6  15      105.49       40.13     87.75 o
  -7   6  15     1592.83     1718.74    258.51 o
  -6   6  15     3956.33     4259.02    257.13 o
  -5   6  15    21712.97    21540.41    611.08 o
  -4   6  15     4511.37     4753.11    272.01 o
  -3   6  15       74.58       44.10     56.07 o
  -2   6  15     8574.47     8211.84    629.48 o
  -1   6  15     7110.20     7401.79    343.13 o
   0   6  15     1141.99     1086.89    182.50 o
   1   6  15       45.01       -6.83     83.67 o
   2   6  15     6598.62     6311.88    456.96 o
   3   6  15    10109.94    10139.37    368.48 o
   4   6  15     3537.39     3864.42    230.64 o
   5   6  15       68.55       52.96     73.44 o
   6   6  15     4890.09     4784.34    279.22 o
   7   6  15     1240.81     1440.30    161.03 o
   8   6  15     4149.23     3904.65    270.51 o
 -10   7  15     8878.78     9257.19    625.90 o
  -9   7  15     1674.29     1663.49    264.34 o
  -8   7  15       36.31      -52.06     91.89 o
  -7   7  15      121.00       16.08     70.05 o
  -6   7  15     4225.97     4041.04    492.87 o
  -5   7  15     3868.02     3837.90    307.03 o
  -4   7  15     3612.42     3450.88    237.64 o
  -3   7  15      341.62      298.20     76.31 o
  -2   7  15    14759.56    15397.11    516.93 o
  -1   7  15     6583.69     6758.71    361.81 o
   0   7  15     1869.66     1948.30    180.31 o
   1   7  15       57.55       84.88     78.97 o
   2   7  15     7432.16     7046.83    490.42 o
   3   7  15     7825.82     7270.26    509.03 o
   4   7  15     2809.01     2866.44    322.15 o
   5   7  15        0.79       82.67     49.71 o
   6   7  15     2802.81     2997.82    221.64 o
   7   7  15     6185.05     6156.21    331.54 o
   8   7  15      812.64     1166.49    245.59 o
  -9   8  15     1595.46     1420.33    248.99 o
  -8   8  15       24.95       51.91     94.58 o
  -7   8  15       27.27       -3.56     78.17 o
  -6   8  15     1208.16     1194.38    342.79 o
  -5   8  15      242.13      232.99     79.72 o
  -4   8  15      652.74      633.37    111.81 o
  -3   8  15     1428.68     1458.19    160.33 o
  -2   8  15     1774.09     1880.10    190.18 o
  -1   8  15     1985.39     2203.37    198.84 o
   0   8  15     2458.84     2287.40    198.93 o
   1   8  15      911.26      841.35    175.03 o
   2   8  15      569.82      627.45    165.76 o
   3   8  15      515.90      462.39    150.45 o
   4   8  15        3.38      -13.37    103.13 o
   5   8  15     1023.43      708.42    168.31 o
   6   8  15      409.45      464.54    151.62 o
   7   8  15       48.50       13.30     85.84 o
  -8   9  15     1869.26     1766.19    268.41 o
  -7   9  15     2280.32     2367.95    312.97 o
  -6   9  15     2445.93     2105.60    193.88 o
  -5   9  15     1703.14     2120.34    194.60 o
  -4   9  15      143.26       88.16     84.85 o
  -3   9  15     2122.09     1810.41    180.99 o
  -2   9  15     9514.46    10049.83    449.70 o
  -1   9  15     1448.97     1610.13    273.45 o
   0   9  15     1099.25     1106.50    146.28 o
   1   9  15     3729.51     3794.60    367.37 o
   2   9  15     3591.61     3173.72    343.32 o
   3   9  15     3098.80     3173.91    350.20 o
   4   9  15       87.77       12.99     91.06 o
   5   9  15     2418.05     2540.22    334.54 o
   6   9  15     4938.07     5897.45    507.35 o
  -8  10  15      535.69      137.74     94.72 o
  -7  10  15      436.88      372.77    166.18 o
  -6  10  15      207.68      117.66     57.24 o
  -5  10  15     1699.30     1438.71    202.97 o
  -4  10  15     3553.15     3074.09    339.87 o
  -3  10  15     3794.60     3966.79    274.98 o
  -2  10  15     1474.64     1278.57    157.57 o
  -1  10  15     1832.83     1733.29    176.30 o
   0  10  15     2967.72     3181.47    324.30 o
   1  10  15      374.88      468.71    161.88 o
   2  10  15      269.14      134.42    101.02 o
   3  10  15     1376.59     1203.68    232.46 o
   4  10  15     2158.31     2156.76    308.97 o
   5  10  15     1215.66      994.03    219.32 o
   6  10  15       58.65      -22.14    102.07 o
  -7  11  15     1959.62     1988.94    296.34 o
  -6  11  15       17.75       -3.19     68.90 o
  -5  11  15        1.20       58.06     65.19 o
  -4  11  15     2647.65     2840.39    233.98 o
  -3  11  15     1394.26     1354.87    165.10 o
  -2  11  15       89.10      202.02     77.53 o
  -1  11  15       85.38       82.83     58.39 o
   0  11  15      358.24      235.62     77.54 o
   1  11  15     2160.71     2009.95    292.30 o
   2  11  15     2415.20     2834.03    338.04 o
   3  11  15       17.61      125.33    131.56 o
   4  11  15      736.71      704.01    191.78 o
   5  11  15      897.77     1365.77    261.27 o
  -6  12  15      449.51      404.09    140.74 o
  -5  12  15      382.43      527.57    119.57 o
  -4  12  15     5570.40     6055.53    349.42 o
  -3  12  15     6072.76     6208.97    694.31 o
  -2  12  15     1313.17     1174.04    159.17 o
  -1  12  15      585.10      619.13    111.88 o
   0  12  15     7962.21     8090.10    408.12 o
   1  12  15     6097.84     5299.34    469.71 o
   2  12  15      317.44      567.44    169.73 o
   3  12  15       83.39      264.61    141.19 o
  -4  13  15     2255.45     2464.64    228.05 o
  -3  13  15     3618.52     3668.80    279.32 o
  -2  13  15        5.17      -60.78     69.52 o
  -1  13  15      135.52       81.48     78.71 o
   0  13  15     8776.43     9366.33    446.62 o
   1  13  15     4515.01     4711.51    456.69 o
 -10   0  16      829.60      779.18    178.49 o
  -9   0  16     1495.27     1947.79    266.62 o
  -8   0  16     3810.13     3686.88    357.08 o
  -7   0  16    22135.83    22092.03    910.07 o
  -6   0  16     4065.89     4104.09    228.23 o
  -5   0  16     1427.59     1221.00    251.67 o
  -4   0  16      909.58      861.54    107.39 o
  -3   0  16    10462.19     9988.17    471.68 o
  -2   0  16     4043.49     4388.79    309.16 o
  -1   0  16     1550.77     1794.09    200.05 o
   0   0  16     4682.02     4396.68    323.11 o
   1   0  16    21091.60    21473.79    786.39 o
   2   0  16    12817.86    13385.17    612.75 o
   3   0  16     2507.10     2613.30    267.48 o
   4   0  16      855.23     1082.83    182.75 o
   5   0  16     6161.02     5338.61    412.47 o
   6   0  16    18749.78    17988.05    819.11 o
   7   0  16     6529.50     6836.10    498.61 o
   8   0  16      437.87      588.00    172.35 o
 -10   1  16     6757.43     7188.10    364.75 o
  -9   1  16     1415.91     1713.07    177.65 o
  -8   1  16      378.73      296.07     88.27 o
  -7   1  16     4014.76     4229.56    200.98 o
  -6   1  16     9278.36     9807.58    310.04 o
  -5   1  16      333.82      278.22     49.26 o
  -4   1  16      451.28      340.23     51.39 o
  -3   1  16     4193.54     4269.37    214.36 o
  -2   1  16     7693.17     7845.82    295.25 o
  -1   1  16      168.38      283.04     63.90 o
   0   1  16       16.60       35.00     49.39 o
   1   1  16     8628.70     8844.40    512.79 o
   2   1  16     3555.86     3807.38    311.43 o
   3   1  16      857.70      781.57    106.22 o
   4   1  16     2110.91     1875.09    165.00 o
   5   1  16     5345.48     5136.83    285.44 o
   6   1  16     2212.71     2172.82    193.59 o
   7   1  16     1847.49     1608.19    174.92 o
   8   1  16     2286.62     2450.80    221.52 o
 -10   2  16     2904.22     2659.02    267.00 o
  -9   2  16     3303.71     3858.68    259.50 o
  -8   2  16     8596.31     8860.88    460.52 o
  -7   2  16       70.49       70.02     43.44 o
  -6   2  16     1216.72     1181.51    108.52 o
  -5   2  16     2385.30     2092.80    170.45 o
  -4   2  16     6163.56     6323.76    298.56 o
  -3   2  16      322.13      381.60     58.99 o
  -2   2  16     1615.50     1469.11    125.65 o
  -1   2  16     6232.58     6133.92    289.14 o
   0   2  16    11155.21    11138.12    371.35 o
   1   2  16     3452.82     3557.78    208.51 o
   2   2  16      828.17      929.44    113.29 o
   3   2  16     2340.04     2385.01    184.78 o
   4   2  16     4384.37     4364.10    255.38 o
   5   2  16     2872.43     2981.35    220.22 o
   6   2  16      192.78      133.36     63.40 o
   7   2  16     2704.22     2866.66    231.10 o
   8   2  16     3564.11     3740.10    360.54 o
 -10   3  16       10.50       76.54    145.59 o
  -9   3  16    10060.86    10908.82    835.84 o
  -8   3  16      926.62      898.05    127.00 o
  -7   3  16     1189.36      970.64    103.35 o
  -6   3  16       28.75      -15.07     58.24 o
  -5   3  16    13650.32    14162.11    470.68 o
  -4   3  16     4470.52     4617.16    259.33 o
  -3   3  16      155.03      251.37     77.79 o
  -2   3  16       24.69       57.53     44.45 o
  -1   3  16    15785.54    15855.46    440.21 o
   0   3  16     9034.78     9198.54    330.82 o
   1   3  16       14.44       43.44     71.63 o
   2   3  16        0.37      -23.89     57.47 o
   3   3  16     8738.29     8915.27    356.58 o
   4   3  16     5780.61     5857.63    296.49 o
   5   3  16     1160.64     1136.78    139.32 o
   6   3  16      125.35        2.59     56.53 o
   7   3  16     2654.32     2319.55    206.20 o
   8   3  16     5410.39     5413.00    326.80 o
 -10   4  16        5.20      -49.12     80.81 o
  -9   4  16      115.59      187.25     83.21 o
  -8   4  16     1293.64     1349.06    154.60 o
  -7   4  16      721.29      700.94    156.89 o
  -6   4  16      587.78      659.42    180.62 o
  -5   4  16     1424.99     1366.70    149.56 o
  -4   4  16      142.56       26.50     68.01 o
  -3   4  16       42.99      -41.84     55.89 o
  -2   4  16      539.99      721.44    141.68 o
  -1   4  16      111.39       97.81     67.47 o
   0   4  16      230.38       93.33     89.29 o
   1   4  16        7.51      -83.22     55.48 o
   2   4  16      921.40      669.76     96.80 o
   3   4  16     1434.06     1384.20    140.87 o
   4   4  16      693.83      686.81    104.43 o
   5   4  16      579.86      592.88    272.90 o
   6   4  16      498.67      595.02    167.29 o
   7   4  16      260.49      334.46     90.09 o
   8   4  16      414.85      276.55     91.38 o
 -10   5  16      168.80       36.20     95.48 o
  -9   5  16     3917.11     4000.66    399.15 o
  -8   5  16     3753.82     3391.02    365.31 o
  -7   5  16       84.30      -16.40     56.48 o
  -6   5  16     1406.69     1503.49    158.93 o
  -5   5  16    11235.34    11112.68    428.92 o
  -4   5  16     3623.07     3663.24    243.64 o
  -3   5  16       11.36       -5.05     57.70 o
  -2   5  16     1205.09     1082.29    297.27 o
  -1   5  16     9842.28    10050.50    613.95 o
   0   5  16     3431.67     3675.12    330.33 o
   1   5  16      790.21      613.09    148.44 o
   2   5  16     2809.16     2440.84    279.14 o
   3   5  16     7133.79     6891.36    307.17 o
   4   5  16     4577.58     4564.98    258.73 o
   5   5  16      414.64      426.92    112.08 o
   6   5  16     1478.93     1550.33    382.90 o
   7   5  16     3692.17     3411.07    248.71 o
  -9   6  16     1596.41     1407.92    240.41 o
  -8   6  16     1820.69     1962.38    287.02 o
  -7   6  16      309.11      278.02    101.48 o
  -6   6  16     3167.35     2888.12    220.58 o
  -5   6  16     1243.77     1371.45    239.43 o
  -4   6  16     6567.83     6947.19    341.23 o
  -3   6  16     4706.23     4692.88    278.69 o
  -2   6  16      193.19      233.76     81.44 o
  -1   6  16      944.85      882.43    127.53 o
   0   6  16      995.36     1061.14    190.80 o
   1   6  16     1156.76     1440.49    219.71 o
   2   6  16      211.09      186.75    113.42 o
   3   6  16     1501.42     1519.88    232.72 o
   4   6  16     3233.80     2897.13    326.69 o
   5   6  16     3353.47     3397.87    360.38 o
   6   6  16      190.64       28.10    106.12 o
   7   6  16      298.96      409.66     96.37 o
  -9   7  16       40.84      -40.12     81.19 o
  -8   7  16     1064.31      835.60    193.99 o
  -7   7  16     1215.65     1138.44    163.67 o
  -6   7  16     3484.90     3555.40    396.35 o
  -5   7  16      122.17      147.67     67.91 o
  -4   7  16       66.94      102.83     60.45 o
  -3   7  16     3195.81     3068.00    228.74 o
  -2   7  16     2056.16     2222.53    298.70 o
  -1   7  16      119.93       10.20     69.35 o
   0   7  16        2.16      -43.57     88.43 o
   1   7  16     2196.66     2318.31    294.41 o
   2   7  16     3477.58     3363.19    348.99 o
   3   7  16     1171.58      961.63    195.55 o
   4   7  16       70.94      226.81    122.06 o
   5   7  16     2335.83     2450.60    320.82 o
   6   7  16      680.20      750.73    200.88 o
   7   7  16     1220.24      852.50    209.88 o
  -8   8  16     1472.97     1575.67    264.23 o
  -7   8  16     9663.30     9956.57    434.61 o
  -6   8  16     1845.23     1748.47    178.32 o
  -5   8  16      553.09      578.74    108.38 o
  -4   8  16     4265.05     4398.54    280.01 o
  -3   8  16    14430.68    14640.85    589.40 o
  -2   8  16     4546.62     4737.90    292.90 o
  -1   8  16      927.28     1024.45    141.81 o
   0   8  16       91.80       46.02     81.10 o
   1   8  16     5571.62     5771.23    456.75 o
   2   8  16     6384.19     6701.78    503.24 o
   3   8  16     2790.07     3055.04    345.89 o
   4   8  16       38.83       41.31     99.53 o
   5   8  16     6745.85     7271.39    553.65 o
   6   8  16     8810.89    10371.91    683.62 o
  -7   9  16     3037.86     2887.65    618.06 o
  -6   9  16     4438.88     4234.57    286.42 o
  -5   9  16      752.42      535.58    112.52 o
  -4   9  16      504.90      669.64    116.25 o
  -3   9  16     4911.89     4792.33    302.47 o
  -2   9  16     3906.47     4512.69    292.10 o
  -1   9  16      201.89      116.38    128.90 o
   0   9  16     2174.43     2109.77    201.65 o
   1   9  16     3261.82     3836.47    380.51 o
   2   9  16     4776.65     4602.97    422.34 o
   3   9  16       66.13      -19.92    116.53 o
   4   9  16     1155.44     1176.05    232.79 o
   5   9  16     5988.50     5351.94    485.41 o
  -7  10  16        0.75      -62.91    100.12 o
  -6  10  16     2386.26     2783.92    234.77 o
  -5  10  16     4282.76     4644.39    301.57 o
  -4  10  16     7354.96     8041.79    406.66 o
  -3  10  16       11.12       18.84     68.36 o
  -2  10  16      211.87      150.11    167.44 o
  -1  10  16     1583.82     1988.32    201.84 o
   0  10  16     6408.51     6478.86    710.85 o
   1  10  16     1401.07     1838.75    279.54 o
   2  10  16        0.08     -121.71    121.45 o
   3  10  16     4247.26     4103.15    418.64 o
   4  10  16     7390.30     7691.44    585.24 o
  -5  11  16     9656.30     9946.78    453.56 o
  -4  11  16     1704.38     1782.50    194.65 o
  -3  11  16      433.61      548.70    113.77 o
  -2  11  16      697.34      770.34    134.88 o
  -1  11  16     7776.86     7159.89    385.78 o
   0  11  16     2795.06     3289.74    283.57 o
   1  11  16     1809.85     1261.64    235.37 o
   2  11  16       33.75     -117.48     97.94 o
   3  11  16     3305.13     3386.74    388.71 o
  -4  12  16     1208.51     1336.51    201.18 o
  -3  12  16      564.82      441.43    109.73 o
  -2  12  16      908.84      719.89    153.65 o
  -1  12  16     1755.34     1531.30    188.23 o
   0  12  16     1207.44     1298.16    173.94 o
   1  12  16      387.12      396.25    146.77 o
  -9   1  17       57.51      -69.32     69.06 o
  -8   1  17     5167.86     5277.36    586.12 o
  -7   1  17     4230.54     4252.66    451.32 o
  -6   1  17      110.14      161.40     64.89 o
  -5   1  17      170.33      209.59     80.99 o
  -4   1  17     4281.22     3723.60    352.00 o
  -3   1  17     3557.83     3590.36    200.61 o
  -2   1  17      114.84      123.57     48.78 o
  -1   1  17        0.61       32.98     41.03 o
   0   1  17    10947.82    10731.46    377.41 o
   1   1  17     7995.78     8057.80    330.04 o
   2   1  17      217.03      184.10     84.35 o
   3   1  17      610.46      538.41     92.08 o
   4   1  17     2105.19     2429.88    195.40 o
   5   1  17     3447.20     3206.49    233.52 o
   6   1  17      371.87      415.06     98.25 o
   7   1  17     2017.19     2106.63    202.63 o
  -9   2  17     1206.54     1314.08    166.15 o
  -8   2  17      866.22      829.26    194.12 o
  -7   2  17     5084.69     5116.20    267.27 o
  -6   2  17      658.66      595.38    127.24 o
  -5   2  17     2043.14     2203.40    181.68 o
  -4   2  17     1865.18     1734.81    160.66 o
  -3   2  17     4872.77     5162.75    279.44 o
  -2   2  17      417.83      504.76    125.37 o
  -1   2  17     2138.21     2022.87    155.18 o
   0   2  17     2576.60     2811.68    333.36 o
   1   2  17     8209.11     8618.10    704.01 o
   2   2  17     3733.44     4122.29    783.22 o
   3   2  17      480.07      559.73    101.45 o
   4   2  17     1644.80     1646.74    162.29 o
   5   2  17     3636.43     3687.22    246.88 o
   6   2  17     3899.80     4245.87    277.74 o
   7   2  17       57.06       15.35     71.83 o
  -9   3  17     2707.34     3089.07    278.51 o
  -8   3  17        1.97       40.98     52.64 o
  -7   3  17     1703.61     1747.77    169.25 o
  -6   3  17     2127.40     1959.53    175.53 o
  -5   3  17     4153.33     4272.73    258.14 o
  -4   3  17       82.66       71.32     58.11 o
  -3   3  17      733.86      635.90    314.92 o
  -2   3  17     7079.15     6809.80    438.90 o
  -1   3  17     5038.81     5365.31    394.38 o
   0   3  17        1.37       48.21     80.89 o
   1   3  17      117.86       91.72     93.39 o
   2   3  17     2473.32     2327.11    269.40 o
   3   3  17     5785.15     5487.42    287.34 o
   4   3  17     1165.24      913.02    126.85 o
   5   3  17       80.75       70.43     64.84 o
   6   3  17     3820.14     4073.30    269.31 o
   7   3  17     2850.70     3437.69    760.71 o
  -9   4  17      243.65      311.53    181.53 o
  -8   4  17      183.54       94.06     66.52 o
  -7   4  17      371.77      414.74     88.12 o
  -6   4  17    12800.08    12802.54    471.04 o
  -5   4  17     4742.55     4886.42    281.82 o
  -4   4  17     3574.79     3473.31    667.16 o
  -3   4  17     1764.90     1436.10    153.31 o
  -2   4  17    12671.75    12527.45    464.05 o
  -1   4  17     7293.01     8179.11    501.83 o
   0   4  17     2634.65     3191.20    319.12 o
   1   4  17      685.41      795.64    168.18 o
   2   4  17     6645.46     7338.09    498.34 o
   3   4  17     8540.84     8856.83    467.61 o
   4   4  17     3279.57     3209.75    224.06 o
   5   4  17        8.00       33.81     55.38 o
   6   4  17     2260.12     2038.94    193.35 o
   7   4  17    11383.31    10745.83    460.34 o
  -9   5  17     5111.07     6007.51    506.40 o
  -8   5  17     1692.52     1615.99    172.88 o
  -7   5  17     1128.77     1098.91    190.27 o
  -6   5  17     3314.40     3403.50    241.45 o
  -5   5  17     4820.39     4882.65    288.48 o
  -4   5  17      264.10      359.90     91.58 o
  -3   5  17      447.18      390.83     97.47 o
  -2   5  17     4495.53     4668.79    352.55 o
  -1   5  17     8124.24     9128.09    544.61 o
   0   5  17       27.11      -26.39     68.54 o
   1   5  17        9.22       60.99     82.90 o
   2   5  17     8219.35     7808.21    522.11 o
   3   5  17     3646.77     3232.17    339.41 o
   4   5  17      741.47      765.42    181.24 o
   5   5  17     1582.67     1671.25    265.30 o
   6   5  17     3080.39     3352.15    246.12 o
  -8   6  17      527.78      252.00     73.51 o
  -7   6  17     4224.84     3954.66    266.17 o
  -6   6  17       15.40      -32.62     57.30 o
  -5   6  17     1735.88     1503.78    165.28 o
  -4   6  17     1369.83     1626.58    432.80 o
  -3   6  17     9633.76     9511.00    417.18 o
  -2   6  17     1255.19     1080.33    141.41 o
  -1   6  17     2325.85     1809.06    242.99 o
   0   6  17     5492.89     5661.91    445.46 o
   1   6  17     9122.14    10455.98    619.20 o
   2   6  17     1782.17     2133.24    275.88 o
   3   6  17       88.68       84.16     79.42 o
   4   6  17     4330.92     4940.51    447.58 o
   5   6  17     7181.65     7375.47    554.32 o
   6   6  17     1475.99     1167.07    230.63 o
  -8   7  17     8013.70     7856.81    391.69 o
  -7   7  17     1477.97     1394.09    215.71 o
  -6   7  17        0.58       54.15    170.20 o
  -5   7  17      498.41      363.21     90.35 o
  -4   7  17    11346.39    11288.68    464.69 o
  -3   7  17     3266.84     3541.40    404.09 o
  -2   7  17     1953.35     1884.98    184.88 o
  -1   7  17      107.37      209.33    112.18 o
   0   7  17     4105.50     4454.42    398.08 o
   1   7  17     3254.96     3623.61    364.79 o
   2   7  17     1687.83     1801.77    264.16 o
   3   7  17      260.02      215.14    115.99 o
   4   7  17     2676.99     2713.93    334.69 o
   5   7  17     4567.17     5467.05    484.06 o
  -7   8  17     1448.98     1300.29    247.92 o
  -6   8  17     1808.71     1890.91    193.23 o
  -5   8  17      149.50      211.65     76.18 o
  -4   8  17      399.93      489.13    108.61 o
  -3   8  17      641.33      679.08    172.37 o
  -2   8  17       36.02      119.56     70.76 o
  -1   8  17      665.17      441.21    101.47 o
   0   8  17     1136.68     1323.48    228.20 o
   1   8  17      578.60      637.35    171.84 o
   2   8  17      526.82      671.13    183.89 o
   3   8  17     1679.36     2209.53    309.07 o
   4   8  17     1651.31     1469.06    254.91 o
   5   8  17      383.22      371.40    169.13 o
  -6   9  17      316.57      404.73    100.86 o
  -5   9  17      563.12      636.41    145.15 o
  -4   9  17     2638.52     2641.31    257.08 o
  -3   9  17     5808.20     6096.40    536.65 o
  -2   9  17       51.86      131.88     78.62 o
  -1   9  17     1817.05     1752.39    189.88 o
   0   9  17     2095.52     2062.92    283.36 o
   1   9  17     1878.41     1795.51    274.61 o
   2   9  17     1080.66      958.32    215.08 o
   3   9  17     3916.34     4375.93    429.81 o
   4   9  17     4363.40     4954.81    470.51 o
  -5  10  17      416.53      551.08    159.73 o
  -4  10  17      106.14       94.80    119.99 o
  -3  10  17     3168.50     3140.65    258.09 o
  -2  10  17     5018.23     5160.22    328.24 o
  -1  10  17      356.85      337.24     95.25 o
   0  10  17      120.83      109.43    106.51 o
   1  10  17      350.78      294.16    138.01 o
   2  10  17     1582.11     1362.20    259.30 o
  -3  11  17      730.67      676.86    275.74 o
  -2  11  17      830.24      666.54    130.94 o
  -1  11  17      743.50      765.98    189.11 o
   0  11  17      100.20      342.75    141.27 o
  -8   0  18      153.21      296.83    130.62 o
  -7   0  18      107.28      234.60    117.13 o
  -6   0  18      139.04       56.08     75.73 o
  -5   0  18    12351.64    13129.22    718.78 o
  -2   0  18     1448.44     1642.52    204.80 o
  -1   0  18    20584.73    20496.79    774.57 o
   0   0  18    15275.40    15698.80    678.85 o
   1   0  18     3966.05     4132.03    342.92 o
   2   0  18     2059.26     2541.38    277.94 o
   3   0  18     9581.42     9549.84    555.72 o
   4   0  18     6472.21     6777.01    475.66 o
   5   0  18     1759.83     1937.48    261.74 o
   6   0  18       77.16      295.37    124.10 o
  -8   1  18     4432.30     4607.63    302.82 o
  -7   1  18      598.02      762.14    137.69 o
  -6   1  18      499.86      562.52    113.76 o
  -5   1  18      962.14     1195.25    213.02 o
  -4   1  18     4202.68     4600.21    341.14 o
  -3   1  18      715.45      704.30    140.88 o
  -2   1  18      300.59      194.99     99.87 o
  -1   1  18     6355.58     6010.18    279.30 o
   0   1  18     6895.57     7883.18    328.10 o
   1   1  18        3.82      -59.03     55.79 o
   2   1  18       22.42        9.18     51.26 o
   3   1  18     4477.93     4782.90    274.58 o
   4   1  18     3260.68     3893.04    254.53 o
   5   1  18       90.36       94.66     66.00 o
   6   1  18      354.67      325.15     85.33 o
  -8   2  18     3498.73     3693.44    273.14 o
  -7   2  18     1190.53     1234.26    225.15 o
  -6   2  18     4362.51     5064.13    457.37 o
  -5   2  18        6.07      -46.41     56.63 o
  -4   2  18     1269.10     1468.42    184.21 o
  -3   2  18     1946.04     2176.91    246.86 o
  -2   2  18     7117.52     8054.07    481.11 o
  -1   2  18      814.03      609.32    144.77 o
   0   2  18      577.79      888.89    178.84 o
   1   2  18     2998.03     3176.24    211.43 o
   2   2  18     6916.22     7773.51    581.06 o
   3   2  18     1333.59     1358.07    145.24 o
   4   2  18      314.54      249.54     82.46 o
   5   2  18     3684.30     4147.14    271.00 o
   6   2  18     3102.04     3211.85    250.27 o
  -8   3  18       74.47      340.45    145.25 o
  -7   3  18     5260.34     5327.11    309.21 o
  -6   3  18     1409.97      935.61    130.01 o
  -5   3  18        9.04       29.87     77.07 o
  -4   3  18       61.78      -17.48     45.80 o
  -3   3  18     9858.29    10620.12    567.73 o
  -2   3  18     3675.44     3503.39    323.44 o
  -1   3  18      762.46      817.97    154.00 o
   0   3  18      131.42      140.80     91.37 o
   1   3  18     5601.10     5910.42    442.24 o
   2   3  18     6013.94     6112.63    457.59 o
   3   3  18      668.56      591.63    156.95 o
   4   3  18      203.96      133.62     59.74 o
   5   3  18     5044.35     5287.74    303.83 o
   6   3  18     2128.82     2186.18    204.74 o
  -8   4  18        7.71      -16.90     56.68 o
  -7   4  18       98.65       97.61     76.54 o
  -6   4  18      874.23      924.89    130.64 o
  -5   4  18      740.39      772.84    120.16 o
  -4   4  18        8.83       41.08     53.87 o
  -3   4  18        0.61      -34.12     68.61 o
  -2   4  18     1083.86     1154.07    197.39 o
  -1   4  18      339.37      360.90    111.51 o
   0   4  18       28.74      -12.49     92.11 o
   1   4  18     1105.98      978.09    184.17 o
   2   4  18      435.19      465.05    140.87 o
   3   4  18       15.76      208.22    115.07 o
   4   4  18      162.53      316.06    125.11 o
   5   4  18      264.90      259.35    119.18 o
  -7   5  18     2695.36     2766.52    228.68 o
  -6   5  18     3336.93     3090.48    459.95 o
  -5   5  18       99.03      160.35     76.24 o
  -4   5  18      428.47      570.15    107.92 o
  -3   5  18     3513.71     3651.21    258.94 o
  -2   5  18     4709.78     4546.83    388.40 o
  -1   5  18      175.96      318.17    114.64 o
   0   5  18      748.75      551.68    153.99 o
   1   5  18     6510.73     7137.75    507.83 o
   2   5  18     1280.03     2138.13    279.62 o
   3   5  18      164.29      141.76     91.15 o
   4   5  18      974.74      798.52    172.33 o
   5   5  18     1582.48     1783.94    277.50 o
  -7   6  18      699.88      810.54    132.24 o
  -6   6  18      690.44      652.23    121.02 o
  -5   6  18      370.85      430.55     99.13 o
  -4   6  18      711.08      872.46    291.40 o
  -3   6  18      330.64      297.51     85.83 o
  -2   6  18     2975.79     3510.98    296.11 o
  -1   6  18     1700.65     1441.07    232.58 o
   0   6  18      898.02     1048.83    205.75 o
   1   6  18      625.83      558.11    160.46 o
   2   6  18     2415.20     2926.98    331.32 o
   3   6  18     2126.44     1666.90    262.97 o
   4   6  18      726.56      812.61    202.53 o
  -6   7  18     1646.29     1714.19    187.88 o
  -5   7  18     2280.89     2441.09    220.47 o
  -4   7  18     2030.60     2397.43    218.26 o
  -3   7  18        4.77      -54.27     85.52 o
  -2   7  18      196.36      363.03    106.38 o
  -1   7  18     2367.87     2306.09    302.70 o
   0   7  18     1112.25     1437.14    233.26 o
   1   7  18       70.32      186.97    102.66 o
   2   7  18        6.63      -24.16     95.47 o
   3   7  18     1604.83     1448.34    254.56 o
   4   7  18     3543.82     3875.12    413.43 o
  -5   8  18    11188.75    11679.21    497.63 o
  -4   8  18     3842.46     3686.49    598.26 o
  -3   8  18      808.51      680.13    130.49 o
  -2   8  18      542.14      371.50    159.57 o
  -1   8  18     6902.93     6123.40    485.96 o
   0   8  18     3379.00     3332.87    365.07 o
   1   8  18     1506.11     1409.20    247.55 o
   2   8  18       12.55       34.97     85.74 o
   3   8  18     8055.92     9086.05    633.40 o
  -4   9  18     4842.00     5406.47    463.34 o
  -3   9  18       72.27      167.47     74.45 o
  -2   9  18       37.33      -67.97     78.76 o
  -1   9  18     1666.73     1665.82    187.42 o
   0   9  18     2448.39     2564.51    320.33 o
   1   9  18      134.61      106.31     94.66 o
  -7   1  19       42.06       85.46     70.84 o
  -6   1  19     2780.32     3175.58    365.27 o
  -2   1  19     3947.90     4429.21    352.21 o
  -1   1  19     2384.78     2499.48    271.39 o
   0   1  19      743.94      640.39    148.20 o
   1   1  19      248.00      366.60    112.60 o
   2   1  19     6886.72     8048.90    355.94 o
   3   1  19     2582.39     2702.19    215.00 o
   4   1  19       49.80      -16.54     91.76 o
  -7   2  19     3111.39     3077.27    369.86 o
  -6   2  19     2046.75     2506.62    333.18 o
  -5   2  19     1793.74     1540.75    263.62 o
  -3   2  19      885.81      988.71    178.40 o
  -2   2  19     1019.84      949.40    170.35 o
  -1   2  19     3970.54     4185.57    358.00 o
   0   2  19       43.54      127.98    104.95 o
   1   2  19     2385.73     2172.28    263.38 o
   2   2  19     1338.78     1218.93    201.69 o
   3   2  19     1701.88     1875.64    260.34 o
   4   2  19     1082.79     1185.17    216.74 o
  -6   3  19      432.62      641.01    183.11 o
  -5   3  19     1163.53     1297.83    235.44 o
  -4   3  19     1371.87     1367.85    160.39 o
  -3   3  19     3991.95     4558.27    380.76 o
  -2   3  19        9.98       51.96     84.33 o
  -1   3  19     1081.25      877.48    179.64 o
   0   3  19     2146.56     2307.87    275.59 o
   1   3  19     5364.65     5282.05    427.45 o
   2   3  19      325.01      310.14    123.98 o
   3   3  19      133.11      214.20    138.87 o
   4   3  19     2038.85     2246.63    299.85 o
  -6   4  19       94.91      157.62     69.30 o
  -5   4  19     1017.45      919.14    134.80 o
  -4   4  19    13061.58    13258.19    533.49 o
  -3   4  19     3367.05     3088.71    317.71 o
  -2   4  19      388.57      475.86    136.25 o
  -1   4  19     1182.10     1286.02    219.95 o
   0   4  19    13024.80    15437.86    761.41 o
   1   4  19     4740.12     5550.10    447.05 o
   2   4  19     1042.99     1251.50    218.73 o
   3   4  19     1102.33     1294.71    233.94 o
  -5   5  19      902.81     1044.12    151.42 o
  -4   5  19     1503.94     1084.74    153.29 o
  -3   5  19     6221.44     6481.84    542.82 o
  -2   5  19     1936.37     1915.14    256.77 o
  -1   5  19      164.68      208.18    113.50 o
   0   5  19     2168.43     2336.29    285.71 o
   1   5  19     3262.90     2965.23    337.17 o
   2   5  19        1.15       77.44     87.62 o
   3   5  19      183.33      266.44    123.86 o
  -5   6  19     6100.98     6811.43    498.80 o
  -4   6  19       77.95      125.93     82.63 o
  -3   6  19     5123.60     5364.85    327.12 o
  -2   6  19     4141.23     4368.63    399.80 o
  -1   6  19     3916.57     4584.54    413.69 o
   0   6  19       36.34      124.01     76.51 o
   1   6  19      799.76      870.22    196.50 o
   2   6  19     2631.96     3002.47    348.39 o
  -3   7  19      890.19     1103.06    219.14 o
  -2   7  19     8206.39    10411.01    641.33 o
  -1   7  19     1198.29     1095.15    227.77 o
   0   7  19      390.93      526.48    161.71 o
   1   7  19       75.70      104.79     88.85 o
   1   1  20     1287.60     1288.67    210.15 o
   2   1  20     2398.88     2741.26    312.20 o
  -1   2  20     1440.58     1152.77    192.33 o
   0   2  20     4932.39     4967.05    407.88 o
   1   2  20        5.87       43.98     84.08 o
   2   2  20      991.68     1102.07    206.20 o
  -3   3  20      479.95      667.01    154.14 o
  -2   3  20       34.92        9.70     69.36 o
  -1   3  20     4624.35     4886.24    407.24 o
   0   3  20     3269.98     3062.62    329.11 o
   1   3  20      117.01        1.38     70.31 o
  -3   4  20     1317.11     1083.56    208.33 o
  -2   4  20       50.99      -33.32     92.17 o
  -1   4  20        5.72       17.17     71.19 o
   0   4  20       41.41       10.01     71.09 o
 
